# Supplementary material for: Deacetyl­nomilin monohydrate
Source: Acta Crystallogr Sect E Struct Rep Online. 2011 Sep 3;67(Pt 10):o2561. doi: 10.1107/S1600536811035033 (PMC3201424; doi:10.1107/S1600536811035033)
Supplement: Supplementary file 1 [file e-67-o2561-sup1.cif]

##############################################################################
#                                                                            #
# This CIF contains the data in a paper accepted for publication in          #
# Acta Crystallographica Section E. It conforms to the requirements of       #
# Notes for Authors for Acta Crystallographica Section E, and has been       #
# peer reviewed under the auspices of the IUCr Commission on Journals.       #
#                                                                            #
# Full details of the Crystallographic Information File format               #
# are given in the paper "The Crystallographic Information File (CIF):       #
# a New Standard Archive File for Crystallography" by S. R. Hall, F. H.      #
# Allen and I. D. Brown [Acta Cryst. (1991), A47, 655-685].                  #
#                                                                            #
# The current version of the core CIF dictionary is obtainable from          #
# ftp://ftp.iucr.org/pub/cif_core.dic.                                       #
#                                                                            #
# Software is freely available for graphical display of the structure(s)     #
# in this CIF. For information consult the CIF software page                 #
# http://www.iucr.org/resources/cif/software.                                #
#                                                                            #
# This file may be used for bona fide research purposes within the           #
# scientific community so long as proper attribution is given to the journal # 
# article from which it was obtained.                                        #
#                                                                            #
##############################################################################
data_I
_audit_creation_method
;
Olex2 1.1   (compiled 2011.02.15 svn.r1672, GUI svn.r3494)
;
_chemical_name_systematic
;
1-hydroxy-1,2-dihydroobacunoic acid 3,4-lactone monohydrate
;
_chemical_name_common     'deacetylnomilin monohydrate'
_chemical_formula_moiety     'C26 H32 O8, H2 O'
_chemical_formula_sum     'C26 H34 O9'
_chemical_formula_iupac     'C26 H32 O8, H2 O'
_chemical_formula_weight     490.53
_chemical_melting_point     ?
_space_group_crystal_system     orthorhombic
_space_group_name_H-M_alt     'P 21 21 21'
_space_group_name_Hall     'P 2ac 2ab'
loop_
    _space_group_symop_id
    _space_group_symop_operation_xyz
    1 'x, y, z'
    2 '-x+1/2, -y, z+1/2'
    3 'x+1/2, -y+1/2, -z'
    4 '-x, y+1/2, -z+1/2'
_cell_length_a     10.6037(2)
_cell_length_b     13.6564(3)
_cell_length_c     16.2893(4)
_cell_angle_alpha     90.00
_cell_angle_beta     90.00
_cell_angle_gamma     90.00
_cell_volume     2358.82(9)
_cell_formula_units_Z     4
_cell_measurement_reflns_used     3366
_cell_measurement_theta_min     3.2335
_cell_measurement_theta_max     62.6210
_cell_measurement_temperature     298(2)
_exptl_crystal_description     prism
_exptl_crystal_colour     colourless
_exptl_crystal_size_max     0.42
_exptl_crystal_size_mid     0.23
_exptl_crystal_size_min     0.20
_exptl_crystal_density_diffrn     1.381
_exptl_crystal_density_meas     ?
_exptl_crystal_density_method     'not measured'
_exptl_crystal_F_000     1048
_exptl_absorpt_coefficient_mu     0.864
_exptl_absorpt_correction_type     multi-scan
_exptl_absorpt_process_details     '(CrysAlis PRO; Agilent, 2011)'
_exptl_absorpt_correction_T_min     0.81891
_exptl_absorpt_correction_T_max     1.00000
_diffrn_ambient_temperature     298(2)
_diffrn_radiation_type     'Cu K\a'
_diffrn_radiation_wavelength     1.5418
_diffrn_radiation_monochromator     mirror
_diffrn_measurement_device_type
                        'Oxford Diffraction Xcalibur Sapphire3 Gemini Ultra CCD'
_diffrn_measurement_method     \w
_diffrn_detector_area_resol_mean     16.0288
_diffrn_reflns_number     5397
_diffrn_reflns_av_R_equivalents     0.0185
_diffrn_reflns_theta_min     4.22
_diffrn_reflns_theta_max     62.71
_diffrn_reflns_theta_full     62.71
_diffrn_measured_fraction_theta_max     0.984
_diffrn_measured_fraction_theta_full     0.984
_diffrn_reflns_limit_h_min     -12
_diffrn_reflns_limit_h_max     11
_diffrn_reflns_limit_k_min     -15
_diffrn_reflns_limit_k_max     9
_diffrn_reflns_limit_l_min     -15
_diffrn_reflns_limit_l_max     18
_diffrn_standards_number     0
_diffrn_standards_interval_count     .
_diffrn_standards_interval_time     .
_diffrn_standards_decay_%     ?
_refine_special_details
;
Refinement of <i>F</i>^2^ against ALL reflections. The weighted <i>R</i>-factor
<i>wR</i> and goodness of fit <i>S</i> are based on <i>F</i>^2^, conventional
<i>R</i>-factors <i>R</i> are based on <i>F</i>, with <i>F</i> set to zero for
negative <i>F</i>^2^. The threshold expression of <i>F</i>^2^ >
\s(<i>F</i>^2^) is used only for calculating <i>R</i>-factors(gt) <i>etc</i>.
and is not relevant to the choice of reflections for refinement.
<i>R</i>-factors based on <i>F</i>^2^ are statistically about twice as large
as those based on <i>F</i>, and <i>R</i>- factors based on ALL data will be
even larger.
;
_reflns_number_total     3378
_reflns_number_gt     3206
_reflns_threshold_expression     I>2\s(I)
_refine_ls_structure_factor_coef     Fsqd
_refine_ls_matrix_type     full
_refine_ls_R_factor_all     0.0340
_refine_ls_R_factor_gt     0.0321
_refine_ls_wR_factor_gt     0.0834
_refine_ls_wR_factor_ref     0.0852
_refine_ls_goodness_of_fit_ref     1.031
_refine_ls_restrained_S_all     1.031
_refine_ls_number_reflns     3378
_refine_ls_number_parameters     329
_refine_ls_number_restraints     1
_refine_ls_hydrogen_treatment     mixed
_refine_ls_weighting_scheme     calc
_refine_ls_weighting_details
         'calc w=1/[\s^2^(Fo^2^)+(0.0494P)^2^+0.2836P] where P=(Fo^2^+2Fc^2^)/3'
_atom_sites_solution_hydrogens     geom
_atom_sites_solution_primary     direct
_atom_sites_solution_secondary     difmap
_refine_ls_shift/su_max     0.000
_refine_ls_shift/su_mean     0.000
_refine_diff_density_max     0.138
_refine_diff_density_min     -0.169
_refine_ls_extinction_method     none
_refine_ls_extinction_coef     ?
_refine_ls_abs_structure_details     'Flack (1983), 1213 Friedel pairs'
_refine_ls_abs_structure_Flack     -0.190(10)
loop_
    _atom_type_symbol
    _atom_type_description
    _atom_type_scat_dispersion_real
    _atom_type_scat_dispersion_imag
    _atom_type_scat_source
    'C' 'C' 0.0181 0.0091
                         'International Tables Vol C Tables 4.2.6.8 and 6.1.1.4'
    'H' 'H' 0.0000 0.0000
                         'International Tables Vol C Tables 4.2.6.8 and 6.1.1.4'
    'O' 'O' 0.0492 0.0322
                         'International Tables Vol C Tables 4.2.6.8 and 6.1.1.4'
_computing_data_collection     'CrysAlis PRO (Agilent, 2011)'
_computing_cell_refinement     'CrysAlis PRO (Agilent, 2011)'
_computing_data_reduction     'CrysAlis PRO (Agilent, 2011)'
_computing_structure_solution     'SHELXS97 (Sheldrick, 2008)'
_computing_structure_refinement     'SHELXL97 (Sheldrick, 2008)'
_computing_molecular_graphics     'OLEX2 (Dolomanov <i>et al.</i>, 2009)'
_computing_publication_material     'OLEX2 (Dolomanov <i>et al.</i>, 2009)'
loop_
    _atom_site_type_symbol
    _atom_site_label
    _atom_site_fract_x
    _atom_site_fract_y
    _atom_site_fract_z
    _atom_site_U_iso_or_equiv
    _atom_site_adp_type
    _atom_site_calc_flag
    _atom_site_refinement_flags
    _atom_site_occupancy
    _atom_site_symmetry_multiplicity
    _atom_site_disorder_assembly
    _atom_site_disorder_group
    O O1 0.14223(12) 1.05987(10) 0.53350(8) 0.0411(3) Uani d . 1 1 . .
    O O3 0.23637(13) 0.84306(10) 0.45658(8) 0.0419(3) Uani d . 1 1 . .
    H H3 0.2592 0.8159 0.4142 0.063 Uiso calc R 1 1 . .
    O O5 0.44209(13) 0.58155(10) 0.73498(8) 0.0427(3) Uani d . 1 1 . .
    O O4 0.13428(16) 0.74314(12) 0.75935(11) 0.0580(4) Uani d . 1 1 . .
    O O2 0.14192(16) 1.07137(13) 0.40087(9) 0.0592(4) Uani d . 1 1 . .
    O O6 0.21183(16) 0.44886(12) 0.84070(10) 0.0594(4) Uani d . 1 1 . .
    O O7 0.26007(14) 0.42551(10) 0.71158(8) 0.0462(4) Uani d . 1 1 . .
    O O8 0.2620(3) 0.29900(14) 0.45914(12) 0.0827(6) Uani d . 1 1 . .
    C C3 0.19938(19) 1.04622(14) 0.46131(13) 0.0402(5) Uani d . 1 1 . .
    C C17 0.34443(17) 0.88604(13) 0.58418(11) 0.0311(4) Uani d . 1 1 . .
    C C10 0.3221(2) 0.57743(16) 0.77603(12) 0.0428(5) Uani d . 1 1 . .
    H H10 0.3120 0.6192 0.8245 0.051 Uiso calc R 1 1 . .
    C C2 0.3284(2) 1.00257(14) 0.45659(13) 0.0414(4) Uani d . 1 1 . .
    H H2A 0.3861 1.0439 0.4871 0.050 Uiso calc R 1 1 . .
    H H2B 0.3555 1.0028 0.3997 0.050 Uiso calc R 1 1 . .
    C C5 0.22296(17) 0.92924(13) 0.62505(10) 0.0319(4) Uani d . 1 1 . .
    H H5 0.1527 0.8962 0.5974 0.038 Uiso calc R 1 1 . .
    C C15 0.43123(19) 0.70549(14) 0.55659(12) 0.0381(4) Uani d . 1 1 . .
    H H15A 0.4517 0.7327 0.5032 0.046 Uiso calc R 1 1 . .
    H H15B 0.5087 0.6996 0.5879 0.046 Uiso calc R 1 1 . .
    C C26 0.14800(18) 0.58545(14) 0.60780(13) 0.0418(5) Uani d . 1 1 . .
    H H26A 0.1291 0.6541 0.6051 0.063 Uiso calc R 1 1 . .
    H H26B 0.1028 0.5565 0.6527 0.063 Uiso calc R 1 1 . .
    H H26C 0.1231 0.5545 0.5574 0.063 Uiso calc R 1 1 . .
    C C11 0.2616(2) 0.48032(15) 0.77933(13) 0.0451(5) Uani d . 1 1 . .
    C C16 0.33892(17) 0.77336(13) 0.60152(11) 0.0307(4) Uani d . 1 1 . .
    H H16 0.2558 0.7535 0.5812 0.037 Uiso calc R 1 1 . .
    C C8 0.33860(18) 0.74107(13) 0.69383(11) 0.0331(4) Uani d . 1 1 . .
    C C6 0.2122(2) 0.89767(15) 0.71652(12) 0.0422(5) Uani d . 1 1 . .
    H H6A 0.2792 0.9287 0.7476 0.051 Uiso calc R 1 1 . .
    H H6B 0.1324 0.9208 0.7384 0.051 Uiso calc R 1 1 . .
    C C14 0.3705(2) 0.60464(14) 0.54619(12) 0.0403(5) Uani d . 1 1 . .
    H H14A 0.4364 0.5567 0.5367 0.048 Uiso calc R 1 1 . .
    H H14B 0.3170 0.6058 0.4979 0.048 Uiso calc R 1 1 . .
    C C1 0.33849(18) 0.89800(13) 0.48969(11) 0.0341(4) Uani d . 1 1 . .
    H H1 0.4163 0.8699 0.4674 0.041 Uiso calc R 1 1 . .
    C C7 0.2202(2) 0.78844(15) 0.72810(11) 0.0387(4) Uani d . 1 1 . .
    C C19 0.1464(2) 0.35218(16) 0.56310(17) 0.0573(6) Uani d . 1 1 . .
    H H19 0.0785 0.3626 0.5981 0.069 Uiso calc R 1 1 . .
    C C24 0.47170(17) 0.93032(15) 0.61138(13) 0.0405(5) Uani d . 1 1 . .
    H H24A 0.4921 0.9850 0.5768 0.061 Uiso calc R 1 1 . .
    H H24B 0.5366 0.8816 0.6069 0.061 Uiso calc R 1 1 . .
    H H24C 0.4656 0.9519 0.6673 0.061 Uiso calc R 1 1 . .
    C C9 0.33382(18) 0.62767(14) 0.69640(11) 0.0344(4) Uani d . 1 1 . .
    C C13 0.29043(17) 0.57139(14) 0.62084(11) 0.0342(4) Uani d . 1 1 . .
    C C23 0.0774(2) 1.06898(17) 0.66732(13) 0.0497(5) Uani d . 1 1 . .
    H H23A 0.0486 1.1325 0.6505 0.075 Uiso calc R 1 1 . .
    H H23B 0.0991 1.0705 0.7245 0.075 Uiso calc R 1 1 . .
    H H23C 0.0117 1.0218 0.6585 0.075 Uiso calc R 1 1 . .
    C C4 0.19324(19) 1.04057(14) 0.61709(12) 0.0374(4) Uani d . 1 1 . .
    C C25 0.4526(2) 0.77543(16) 0.74614(14) 0.0465(5) Uani d . 1 1 . .
    H H25A 0.5296 0.7580 0.7188 0.070 Uiso calc R 1 1 . .
    H H25B 0.4497 0.7444 0.7990 0.070 Uiso calc R 1 1 . .
    H H25C 0.4491 0.8452 0.7530 0.070 Uiso calc R 1 1 . .
    C C18 0.2691(2) 0.39381(14) 0.57069(13) 0.0434(5) Uani d . 1 1 . .
    C C21 0.3345(3) 0.35915(16) 0.50605(15) 0.0616(7) Uani d . 1 1 . .
    H H21 0.4183 0.3743 0.4949 0.074 Uiso calc R 1 1 . .
    C C22 0.2986(2) 1.11287(15) 0.63681(15) 0.0493(5) Uani d . 1 1 . .
    H H22A 0.3660 1.1049 0.5980 0.074 Uiso calc R 1 1 . .
    H H22B 0.3296 1.1007 0.6912 0.074 Uiso calc R 1 1 . .
    H H22C 0.2665 1.1785 0.6336 0.074 Uiso calc R 1 1 . .
    C C20 0.1471(3) 0.29599(17) 0.49702(18) 0.0644(7) Uani d . 1 1 . .
    H H20 0.0786 0.2594 0.4788 0.077 Uiso calc R 1 1 . .
    C C12 0.31795(19) 0.46163(14) 0.63545(12) 0.0392(4) Uani d . 1 1 . .
    H H12 0.4095 0.4529 0.6396 0.047 Uiso calc R 1 1 . .
    O O9 0.3772(3) 0.74718(16) 0.33392(16) 0.0972(8) Uani d D 1 1 . .
    H H9A 0.351(4) 0.6885(14) 0.329(3) 0.146 Uiso d D 1 1 . .
    H H9B 0.431(4) 0.752(3) 0.293(3) 0.129(16) Uiso d . 1 1 . .
loop_
    _atom_site_aniso_label
    _atom_site_aniso_U_11
    _atom_site_aniso_U_22
    _atom_site_aniso_U_33
    _atom_site_aniso_U_12
    _atom_site_aniso_U_13
    _atom_site_aniso_U_23
    O1 0.0374(7) 0.0466(7) 0.0392(7) 0.0056(6) -0.0025(6) 0.0043(6)
    O3 0.0418(7) 0.0472(7) 0.0365(7) -0.0089(6) -0.0064(6) -0.0033(6)
    O5 0.0352(7) 0.0476(8) 0.0453(8) 0.0078(6) -0.0121(6) 0.0058(6)
    O4 0.0504(9) 0.0554(9) 0.0682(10) 0.0080(8) 0.0211(9) 0.0130(8)
    O2 0.0604(10) 0.0724(10) 0.0448(8) 0.0074(9) -0.0090(8) 0.0125(8)
    O6 0.0657(10) 0.0636(10) 0.0488(9) 0.0012(9) 0.0103(8) 0.0182(8)
    O7 0.0538(9) 0.0401(7) 0.0448(8) -0.0002(7) -0.0012(7) 0.0086(6)
    O8 0.1235(18) 0.0628(11) 0.0619(11) -0.0171(12) 0.0025(13) -0.0107(9)
    C3 0.0456(11) 0.0362(10) 0.0387(10) -0.0033(9) -0.0035(10) 0.0041(9)
    C17 0.0256(9) 0.0340(9) 0.0338(10) -0.0016(8) -0.0032(8) -0.0022(8)
    C10 0.0459(11) 0.0495(11) 0.0330(9) 0.0060(10) -0.0050(9) 0.0049(9)
    C2 0.0401(10) 0.0445(10) 0.0395(10) -0.0049(9) 0.0026(9) 0.0041(9)
    C5 0.0283(8) 0.0353(9) 0.0320(9) -0.0001(8) -0.0007(8) -0.0029(8)
    C15 0.0347(10) 0.0404(10) 0.0391(11) 0.0046(9) 0.0038(9) -0.0005(8)
    C26 0.0360(10) 0.0377(10) 0.0517(12) 0.0021(9) -0.0112(10) 0.0027(9)
    C11 0.0423(11) 0.0496(12) 0.0433(11) 0.0088(10) -0.0030(10) 0.0117(10)
    C16 0.0245(8) 0.0372(9) 0.0302(9) -0.0006(8) -0.0006(8) -0.0012(8)
    C8 0.0326(9) 0.0368(9) 0.0300(9) 0.0011(8) -0.0035(8) 0.0002(8)
    C6 0.0470(11) 0.0459(11) 0.0337(10) 0.0104(10) 0.0053(9) -0.0024(9)
    C14 0.0487(11) 0.0353(9) 0.0369(10) 0.0055(9) 0.0032(9) -0.0011(9)
    C1 0.0277(9) 0.0394(9) 0.0351(10) -0.0059(8) 0.0017(8) -0.0001(8)
    C7 0.0415(10) 0.0451(10) 0.0295(9) 0.0036(10) -0.0006(9) 0.0033(9)
    C19 0.0556(14) 0.0407(11) 0.0755(16) -0.0016(11) -0.0116(13) -0.0010(12)
    C24 0.0288(9) 0.0427(10) 0.0501(11) -0.0054(9) -0.0061(9) -0.0001(10)
    C9 0.0279(9) 0.0414(10) 0.0337(10) 0.0067(9) -0.0058(8) 0.0039(8)
    C13 0.0317(9) 0.0358(9) 0.0351(9) 0.0034(8) -0.0035(8) 0.0017(8)
    C23 0.0533(13) 0.0476(11) 0.0481(12) 0.0155(11) 0.0057(11) -0.0003(10)
    C4 0.0370(10) 0.0397(10) 0.0356(10) 0.0029(8) -0.0044(9) -0.0008(8)
    C25 0.0497(12) 0.0471(12) 0.0427(11) -0.0013(10) -0.0168(10) -0.0013(10)
    C18 0.0516(12) 0.0306(9) 0.0479(11) 0.0008(9) -0.0073(10) 0.0048(9)
    C21 0.0777(17) 0.0480(12) 0.0590(14) -0.0140(13) 0.0107(14) -0.0097(12)
    C22 0.0537(13) 0.0368(10) 0.0574(13) -0.0023(10) -0.0100(11) -0.0068(10)
    C20 0.0799(19) 0.0411(11) 0.0721(17) -0.0100(13) -0.0256(16) 0.0015(12)
    C12 0.0370(10) 0.0391(10) 0.0413(10) 0.0040(9) -0.0010(9) 0.0065(9)
    O9 0.130(2) 0.0746(14) 0.0870(15) -0.0275(14) 0.0387(15) -0.0335(12)
_geom_special_details
;
All e.s.d.'s (except the e.s.d. in the dihedral angle between two l.s. planes)
are estimated using the full covariance matrix. The cell e.s.d.'s are taken
into account individually in the estimation of e.s.d.'s in distances, angles
and torsion angles; correlations between e.s.d.'s in cell parameters are only
used when they are defined by crystal symmetry. An approximate (isotropic)
treatment of cell e.s.d.'s is used for estimating e.s.d.'s involving l.s.
planes.
;
loop_
    _geom_bond_atom_site_label_1
    _geom_bond_atom_site_label_2
    _geom_bond_site_symmetry_2
    _geom_bond_distance
    _geom_bond_publ_flag
    O1 C3 . 1.336(2) ?
    O1 C4 . 1.489(2) ?
    O3 H3 . 0.8200 ?
    O3 C1 . 1.424(2) ?
    O5 C10 . 1.439(3) ?
    O5 C9 . 1.452(2) ?
    O4 C7 . 1.213(3) ?
    O2 C3 . 1.208(2) ?
    O6 C11 . 1.209(3) ?
    O7 C11 . 1.333(3) ?
    O7 C12 . 1.469(2) ?
    O8 C21 . 1.360(3) ?
    O8 C20 . 1.366(4) ?
    C3 C2 . 1.495(3) ?
    C17 C5 . 1.565(2) ?
    C17 C16 . 1.566(2) ?
    C17 C1 . 1.549(3) ?
    C17 C24 . 1.544(2) ?
    C10 H10 . 0.9800 ?
    C10 C11 . 1.474(3) ?
    C10 C9 . 1.473(3) ?
    C2 H2A . 0.9700 ?
    C2 H2B . 0.9700 ?
    C2 C1 . 1.530(3) ?
    C5 H5 . 0.9800 ?
    C5 C6 . 1.555(3) ?
    C5 C4 . 1.558(3) ?
    C15 H15A . 0.9700 ?
    C15 H15B . 0.9700 ?
    C15 C16 . 1.534(3) ?
    C15 C14 . 1.530(3) ?
    C26 H26A . 0.9600 ?
    C26 H26B . 0.9600 ?
    C26 H26C . 0.9600 ?
    C26 C13 . 1.537(3) ?
    C16 H16 . 0.9800 ?
    C16 C8 . 1.567(2) ?
    C8 C7 . 1.519(3) ?
    C8 C9 . 1.550(3) ?
    C8 C25 . 1.552(3) ?
    C6 H6A . 0.9700 ?
    C6 H6B . 0.9700 ?
    C6 C7 . 1.506(3) ?
    C14 H14A . 0.9700 ?
    C14 H14B . 0.9700 ?
    C14 C13 . 1.551(3) ?
    C1 H1 . 0.9800 ?
    C19 H19 . 0.9300 ?
    C19 C18 . 1.425(3) ?
    C19 C20 . 1.322(4) ?
    C24 H24A . 0.9600 ?
    C24 H24B . 0.9600 ?
    C24 H24C . 0.9600 ?
    C9 C13 . 1.522(3) ?
    C13 C12 . 1.546(3) ?
    C23 H23A . 0.9600 ?
    C23 H23B . 0.9600 ?
    C23 H23C . 0.9600 ?
    C23 C4 . 1.526(3) ?
    C4 C22 . 1.525(3) ?
    C25 H25A . 0.9600 ?
    C25 H25B . 0.9600 ?
    C25 H25C . 0.9600 ?
    C18 C21 . 1.346(3) ?
    C18 C12 . 1.496(3) ?
    C21 H21 . 0.9300 ?
    C22 H22A . 0.9600 ?
    C22 H22B . 0.9600 ?
    C22 H22C . 0.9600 ?
    C20 H20 . 0.9300 ?
    C12 H12 . 0.9800 ?
    O9 H9A . 0.854(10) ?
    O9 H9B . 0.87(5) ?
loop_
    _geom_angle_atom_site_label_1
    _geom_angle_atom_site_label_2
    _geom_angle_atom_site_label_3
    _geom_angle_site_symmetry_1
    _geom_angle_site_symmetry_3
    _geom_angle
    _geom_angle_publ_flag
    C3 O1 C4 . . 127.99(15) ?
    C1 O3 H3 . . 109.5 ?
    C10 O5 C9 . . 61.24(12) ?
    C11 O7 C12 . . 120.34(15) ?
    C21 O8 C20 . . 105.6(2) ?
    O1 C3 C2 . . 121.08(18) ?
    O2 C3 O1 . . 116.68(18) ?
    O2 C3 C2 . . 122.2(2) ?
    C5 C17 C16 . . 105.25(14) ?
    C1 C17 C5 . . 110.46(15) ?
    C1 C17 C16 . . 106.34(14) ?
    C24 C17 C5 . . 116.71(15) ?
    C24 C17 C16 . . 111.46(15) ?
    C24 C17 C1 . . 106.22(15) ?
    O5 C10 H10 . . 116.6 ?
    O5 C10 C11 . . 115.90(18) ?
    O5 C10 C9 . . 59.84(12) ?
    C11 C10 H10 . . 116.6 ?
    C9 C10 H10 . . 116.6 ?
    C9 C10 C11 . . 119.22(18) ?
    C3 C2 H2A . . 108.6 ?
    C3 C2 H2B . . 108.6 ?
    C3 C2 C1 . . 114.70(17) ?
    H2A C2 H2B . . 107.6 ?
    C1 C2 H2A . . 108.6 ?
    C1 C2 H2B . . 108.6 ?
    C17 C5 H5 . . 104.9 ?
    C6 C5 C17 . . 111.32(15) ?
    C6 C5 H5 . . 104.9 ?
    C6 C5 C4 . . 109.59(14) ?
    C4 C5 C17 . . 119.92(15) ?
    C4 C5 H5 . . 104.9 ?
    H15A C15 H15B . . 108.3 ?
    C16 C15 H15A . . 109.9 ?
    C16 C15 H15B . . 109.9 ?
    C14 C15 H15A . . 109.9 ?
    C14 C15 H15B . . 109.9 ?
    C14 C15 C16 . . 109.15(16) ?
    H26A C26 H26B . . 109.5 ?
    H26A C26 H26C . . 109.5 ?
    H26B C26 H26C . . 109.5 ?
    C13 C26 H26A . . 109.5 ?
    C13 C26 H26B . . 109.5 ?
    C13 C26 H26C . . 109.5 ?
    O6 C11 O7 . . 118.7(2) ?
    O6 C11 C10 . . 122.6(2) ?
    O7 C11 C10 . . 118.69(18) ?
    C17 C16 H16 . . 104.2 ?
    C17 C16 C8 . . 116.73(14) ?
    C15 C16 C17 . . 118.95(15) ?
    C15 C16 H16 . . 104.2 ?
    C15 C16 C8 . . 106.81(15) ?
    C8 C16 H16 . . 104.2 ?
    C7 C8 C16 . . 103.57(15) ?
    C7 C8 C9 . . 112.87(17) ?
    C7 C8 C25 . . 108.27(16) ?
    C9 C8 C16 . . 107.88(15) ?
    C9 C8 C25 . . 108.22(16) ?
    C25 C8 C16 . . 116.11(16) ?
    C5 C6 H6A . . 109.0 ?
    C5 C6 H6B . . 109.0 ?
    H6A C6 H6B . . 107.8 ?
    C7 C6 C5 . . 112.98(16) ?
    C7 C6 H6A . . 109.0 ?
    C7 C6 H6B . . 109.0 ?
    C15 C14 H14A . . 108.7 ?
    C15 C14 H14B . . 108.7 ?
    C15 C14 C13 . . 114.03(16) ?
    H14A C14 H14B . . 107.6 ?
    C13 C14 H14A . . 108.7 ?
    C13 C14 H14B . . 108.7 ?
    O3 C1 C17 . . 110.60(15) ?
    O3 C1 C2 . . 107.78(16) ?
    O3 C1 H1 . . 107.1 ?
    C17 C1 H1 . . 107.1 ?
    C2 C1 C17 . . 116.82(16) ?
    C2 C1 H1 . . 107.1 ?
    O4 C7 C8 . . 123.90(18) ?
    O4 C7 C6 . . 121.00(19) ?
    C6 C7 C8 . . 115.01(17) ?
    C18 C19 H19 . . 126.3 ?
    C20 C19 H19 . . 126.3 ?
    C20 C19 C18 . . 107.3(3) ?
    C17 C24 H24A . . 109.5 ?
    C17 C24 H24B . . 109.5 ?
    C17 C24 H24C . . 109.5 ?
    H24A C24 H24B . . 109.5 ?
    H24A C24 H24C . . 109.5 ?
    H24B C24 H24C . . 109.5 ?
    O5 C9 C10 . . 58.92(12) ?
    O5 C9 C8 . . 114.78(16) ?
    O5 C9 C13 . . 111.70(15) ?
    C10 C9 C8 . . 119.47(17) ?
    C10 C9 C13 . . 116.83(16) ?
    C13 C9 C8 . . 119.51(15) ?
    C26 C13 C14 . . 113.12(16) ?
    C26 C13 C12 . . 109.14(16) ?
    C9 C13 C26 . . 110.22(16) ?
    C9 C13 C14 . . 108.71(15) ?
    C9 C13 C12 . . 107.95(15) ?
    C12 C13 C14 . . 107.54(15) ?
    H23A C23 H23B . . 109.5 ?
    H23A C23 H23C . . 109.5 ?
    H23B C23 H23C . . 109.5 ?
    C4 C23 H23A . . 109.5 ?
    C4 C23 H23B . . 109.5 ?
    C4 C23 H23C . . 109.5 ?
    O1 C4 C5 . . 108.81(14) ?
    O1 C4 C23 . . 98.80(15) ?
    O1 C4 C22 . . 110.13(16) ?
    C23 C4 C5 . . 111.49(17) ?
    C22 C4 C5 . . 117.79(16) ?
    C22 C4 C23 . . 108.17(17) ?
    C8 C25 H25A . . 109.5 ?
    C8 C25 H25B . . 109.5 ?
    C8 C25 H25C . . 109.5 ?
    H25A C25 H25B . . 109.5 ?
    H25A C25 H25C . . 109.5 ?
    H25B C25 H25C . . 109.5 ?
    C19 C18 C12 . . 128.6(2) ?
    C21 C18 C19 . . 105.2(2) ?
    C21 C18 C12 . . 126.2(2) ?
    O8 C21 H21 . . 124.4 ?
    C18 C21 O8 . . 111.1(2) ?
    C18 C21 H21 . . 124.4 ?
    C4 C22 H22A . . 109.5 ?
    C4 C22 H22B . . 109.5 ?
    C4 C22 H22C . . 109.5 ?
    H22A C22 H22B . . 109.5 ?
    H22A C22 H22C . . 109.5 ?
    H22B C22 H22C . . 109.5 ?
    O8 C20 H20 . . 124.6 ?
    C19 C20 O8 . . 110.8(2) ?
    C19 C20 H20 . . 124.6 ?
    O7 C12 C13 . . 112.14(15) ?
    O7 C12 C18 . . 104.05(15) ?
    O7 C12 H12 . . 108.4 ?
    C13 C12 H12 . . 108.4 ?
    C18 C12 C13 . . 115.24(16) ?
    C18 C12 H12 . . 108.4 ?
    H9A O9 H9B . . 102(4) ?
loop_
    _geom_torsion_atom_site_label_1
    _geom_torsion_atom_site_label_2
    _geom_torsion_atom_site_label_3
    _geom_torsion_atom_site_label_4
    _geom_torsion_site_symmetry_1
    _geom_torsion_site_symmetry_2
    _geom_torsion_site_symmetry_3
    _geom_torsion_site_symmetry_4
    _geom_torsion
    _geom_torsion_publ_flag
    O1 C3 C2 C1 . . . . 62.1(2) ?
    O5 C10 C11 O6 . . . . 136.4(2) ?
    O5 C10 C11 O7 . . . . -44.6(2) ?
    O5 C10 C9 C8 . . . . -102.8(2) ?
    O5 C10 C9 C13 . . . . 100.31(18) ?
    O5 C9 C13 C26 . . . . 151.02(16) ?
    O5 C9 C13 C14 . . . . -84.47(18) ?
    O5 C9 C13 C12 . . . . 31.9(2) ?
    O2 C3 C2 C1 . . . . -118.3(2) ?
    C3 O1 C4 C5 . . . . -61.7(2) ?
    C3 O1 C4 C23 . . . . -178.13(18) ?
    C3 O1 C4 C22 . . . . 68.7(2) ?
    C3 C2 C1 O3 . . . . 46.6(2) ?
    C3 C2 C1 C17 . . . . -78.6(2) ?
    C17 C5 C6 C7 . . . . -53.6(2) ?
    C17 C5 C4 O1 . . . . 77.03(19) ?
    C17 C5 C4 C23 . . . . -175.05(15) ?
    C17 C5 C4 C22 . . . . -49.2(2) ?
    C17 C16 C8 C7 . . . . 60.5(2) ?
    C17 C16 C8 C9 . . . . -179.60(15) ?
    C17 C16 C8 C25 . . . . -58.0(2) ?
    C10 O5 C9 C8 . . . . 110.76(19) ?
    C10 O5 C9 C13 . . . . -109.10(18) ?
    C10 C9 C13 C26 . . . . 85.9(2) ?
    C10 C9 C13 C14 . . . . -149.55(17) ?
    C10 C9 C13 C12 . . . . -33.2(2) ?
    C5 C17 C16 C15 . . . . 168.90(15) ?
    C5 C17 C16 C8 . . . . -60.7(2) ?
    C5 C17 C1 O3 . . . . -63.67(19) ?
    C5 C17 C1 C2 . . . . 60.1(2) ?
    C5 C6 C7 O4 . . . . -120.2(2) ?
    C5 C6 C7 C8 . . . . 56.6(2) ?
    C15 C16 C8 C7 . . . . -163.55(15) ?
    C15 C16 C8 C9 . . . . -43.7(2) ?
    C15 C16 C8 C25 . . . . 77.9(2) ?
    C15 C14 C13 C26 . . . . 100.8(2) ?
    C15 C14 C13 C9 . . . . -22.0(2) ?
    C15 C14 C13 C12 . . . . -138.65(16) ?
    C26 C13 C12 O7 . . . . -64.6(2) ?
    C26 C13 C12 C18 . . . . 54.2(2) ?
    C11 O7 C12 C13 . . . . -40.8(2) ?
    C11 O7 C12 C18 . . . . -166.02(17) ?
    C11 C10 C9 O5 . . . . -104.7(2) ?
    C11 C10 C9 C8 . . . . 152.49(18) ?
    C11 C10 C9 C13 . . . . -4.4(3) ?
    C16 C17 C5 C6 . . . . 52.78(18) ?
    C16 C17 C5 C4 . . . . -177.44(15) ?
    C16 C17 C1 O3 . . . . 50.0(2) ?
    C16 C17 C1 C2 . . . . 173.79(15) ?
    C16 C15 C14 C13 . . . . -38.0(2) ?
    C16 C8 C7 O4 . . . . 121.1(2) ?
    C16 C8 C7 C6 . . . . -55.6(2) ?
    C16 C8 C9 O5 . . . . 118.09(16) ?
    C16 C8 C9 C10 . . . . -175.00(16) ?
    C16 C8 C9 C13 . . . . -18.7(2) ?
    C8 C9 C13 C26 . . . . -70.9(2) ?
    C8 C9 C13 C14 . . . . 53.6(2) ?
    C8 C9 C13 C12 . . . . 169.94(17) ?
    C6 C5 C4 O1 . . . . -152.42(15) ?
    C6 C5 C4 C23 . . . . -44.5(2) ?
    C6 C5 C4 C22 . . . . 81.4(2) ?
    C14 C15 C16 C17 . . . . -150.82(16) ?
    C14 C15 C16 C8 . . . . 74.43(19) ?
    C14 C13 C12 O7 . . . . 172.34(15) ?
    C14 C13 C12 C18 . . . . -68.9(2) ?
    C1 C17 C5 C6 . . . . 167.17(16) ?
    C1 C17 C5 C4 . . . . -63.0(2) ?
    C1 C17 C16 C15 . . . . 51.7(2) ?
    C1 C17 C16 C8 . . . . -177.88(15) ?
    C7 C8 C9 O5 . . . . -128.10(17) ?
    C7 C8 C9 C10 . . . . -61.2(2) ?
    C7 C8 C9 C13 . . . . 95.1(2) ?
    C19 C18 C21 O8 . . . . -0.2(3) ?
    C19 C18 C12 O7 . . . . 38.5(3) ?
    C19 C18 C12 C13 . . . . -84.7(3) ?
    C24 C17 C5 C6 . . . . -71.4(2) ?
    C24 C17 C5 C4 . . . . 58.4(2) ?
    C24 C17 C16 C15 . . . . -63.7(2) ?
    C24 C17 C16 C8 . . . . 66.8(2) ?
    C24 C17 C1 O3 . . . . 168.87(15) ?
    C24 C17 C1 C2 . . . . -67.4(2) ?
    C9 O5 C10 C11 . . . . 110.20(19) ?
    C9 C10 C11 O6 . . . . -155.2(2) ?
    C9 C10 C11 O7 . . . . 23.8(3) ?
    C9 C8 C7 O4 . . . . 4.7(3) ?
    C9 C8 C7 C6 . . . . -171.99(16) ?
    C9 C13 C12 O7 . . . . 55.2(2) ?
    C9 C13 C12 C18 . . . . 173.99(17) ?
    C4 O1 C3 O2 . . . . -176.60(18) ?
    C4 O1 C3 C2 . . . . 3.0(3) ?
    C4 C5 C6 C7 . . . . 171.35(17) ?
    C25 C8 C7 O4 . . . . -115.1(2) ?
    C25 C8 C7 C6 . . . . 68.2(2) ?
    C25 C8 C9 O5 . . . . -8.3(2) ?
    C25 C8 C9 C10 . . . . 58.6(2) ?
    C25 C8 C9 C13 . . . . -145.11(17) ?
    C18 C19 C20 O8 . . . . -1.1(3) ?
    C21 O8 C20 C19 . . . . 1.0(3) ?
    C21 C18 C12 O7 . . . . -141.6(2) ?
    C21 C18 C12 C13 . . . . 95.2(3) ?
    C20 O8 C21 C18 . . . . -0.5(3) ?
    C20 C19 C18 C21 . . . . 0.8(3) ?
    C20 C19 C18 C12 . . . . -179.3(2) ?
    C12 O7 C11 O6 . . . . 179.16(18) ?
    C12 O7 C11 C10 . . . . 0.1(3) ?
    C12 C18 C21 O8 . . . . 179.87(19) ?
loop_
    _geom_hbond_atom_site_label_D
    _geom_hbond_atom_site_label_H
    _geom_hbond_atom_site_label_A
    _geom_hbond_site_symmetry_A
    _geom_hbond_distance_DH
    _geom_hbond_distance_HA
    _geom_hbond_distance_DA
    _geom_hbond_angle_DHA
    O3 H3 O9 . 0.82 2.04 2.817(3) 158
    O9 H9A O6 2_564 0.854(10) 1.998(13) 2.841(3) 169(4)
    O9 H9B O4 3_566 0.87(5) 2.33(5) 3.124(3) 152(4)
data_global
_journal_date_recd_electronic     2011-07-26
_journal_date_accepted     2011-08-26
_journal_name_full     'Acta Crystallographica, Section E'
_journal_year     2011
_journal_volume     67
_journal_issue     10
_journal_page_first     o2561
_journal_page_last     o2561
_journal_paper_category     QO
_journal_coeditor_code     ZS2135
_publ_contact_author_name     'yao-lan,Li'
_publ_contact_author_address
;
Guangdong Province Key Laboratory of Pharmacodynamic Constituents of
Traditional Chinese Medicine and New Drugs Research
Institute of Traditional Chinese Medicine and Natural Products
College of Pharmacy, Jinan University
Guangzhou 510632
People's Republic of China
;
_publ_contact_author_email     tliyl@jnu.edu.cn
_publ_contact_author_fax     ?
_publ_contact_author_phone     ?
_publ_section_title
;
Deacetylnomilin monohydrate
;
loop_
    _publ_author_name
    _publ_author_address
    'Li, Guo-Qiang'
;
Guangdong Province Key Laboratory of Pharmacodynamic Constituents of
Traditional Chinese Medicine and New Drugs Research
Institute of Traditional Chinese Medicine and Natural Products
College of Pharmacy, Jinan University
Guangzhou 510632
People's Republic of China
;
    'Ye, Yong-Shu'
;
Guangdong Province Key Laboratory of Pharmacodynamic Constituents of
Traditional Chinese Medicine and New Drugs Research
Institute of Traditional Chinese Medicine and Natural Products
College of Pharmacy, Jinan University
Guangzhou 510632
People's Republic of China
;
    'Yang, Yi-Ting'
;
Infinitus (China) Company Ltd
Guangzhou 510665
People's Republic of China
;
    'Luo, Hu-Jie'
;
Infinitus (China) Company Ltd
Guangzhou 510665
People's Republic of China
;
    'Li, Yao-Lan'
;
Guangdong Province Key Laboratory of Pharmacodynamic Constituents of
Traditional Chinese Medicine and New Drugs Research
Institute of Traditional Chinese Medicine and Natural Products
College of Pharmacy, Jinan University
Guangzhou 510632
People's Republic of China
;
