# Supplementary material for: Deacetyl­nomilin monohydrate
Source: Acta Crystallogr Sect E Struct Rep Online. 2011 Sep 3;67(Pt 10):o2561. doi: 10.1107/S1600536811035033 (PMC3201424; doi:10.1107/S1600536811035033)
Supplement: Supplementary file 2 [file e-67-o2561-Isup2.hkl]

# 
# h,k,l, Fc-squared, Fo-squared, sigma(Fo-squared) and status flag 
# 
data_I
_shelx_title ' yeyongshu_0621 in P212121 ' 
_shelx_refln_list_code          4 
_shelx_F_calc_maximum      119.49 
_exptl_crystal_F_000      1048.00 
_reflns_d_resolution_high  0.8674 
 
loop_ 
 _symmetry_equiv_pos_as_xyz 
 'x, y, z' 
 '-x+1/2, -y, z+1/2' 
 'x+1/2, -y+1/2, -z' 
 '-x, y+1/2, -z+1/2' 
 
_cell_length_a    10.6037 
_cell_length_b    13.6564 
_cell_length_c    16.2893 
_cell_angle_alpha  90.000 
_cell_angle_beta   90.000 
_cell_angle_gamma  90.000 
 
_shelx_F_squared_multiplier     1.000 
 
loop_ 
 _refln_index_h 
 _refln_index_k 
 _refln_index_l 
 _refln_F_squared_calc 
 _refln_F_squared_meas 
 _refln_F_squared_sigma 
 _refln_observed_status 
   4   0   0     1237.75     1275.40     22.60 o 
   6   0   0     1584.97     1627.05     33.49 o 
   8   0   0       38.43       36.94      4.73 o 
  10   0   0     1362.03     1351.49     33.46 o 
  12   0   0       24.12       16.39      2.56 o 
   1   1   0      121.70      115.61      2.74 o 
   3   1   0      752.82      799.09     15.89 o 
   4   1   0      917.65      733.75     10.55 o 
   5   1   0     1143.63     1235.27     25.47 o 
   6   1   0      244.14      256.42      6.85 o 
   7   1   0      239.63      271.40      5.60 o 
   8   1   0     2085.73     2073.55     32.09 o 
   9   1   0        3.12        1.01      2.77 o 
  10   1   0      627.46      671.51     36.84 o 
  11   1   0       58.94       54.65      4.31 o 
  12   1   0        6.64        5.48      1.26 o 
   1   2   0      476.58      410.86      7.72 o 
   2   2   0     5419.87     5036.10     82.15 o 
   3   2   0       61.64       81.06      3.63 o 
   4   2   0     1136.16     1285.25     24.77 o 
   5   2   0      515.88      558.43     14.16 o 
   6   2   0      131.63      136.53      6.60 o 
   7   2   0     1798.67     1842.62     22.77 o 
   8   2   0      228.20      231.99     12.17 o 
   9   2   0      214.70      219.69      8.13 o 
  10   2   0      160.47      159.39      6.80 o 
  11   2   0        9.66        7.38      1.38 o 
  12   2   0       20.31       14.14      2.30 o 
   1   3   0      678.04      638.00     11.65 o 
   2   3   0     3671.32     3598.31     42.47 o 
   3   3   0     4551.82     4602.82     53.82 o 
   4   3   0       82.09       81.97      2.90 o 
   5   3   0     2607.19     2713.10     48.53 o 
   6   3   0       19.25       21.99      2.75 o 
   7   3   0      229.42      269.12      5.58 o 
   8   3   0      290.53      350.29     10.09 o 
   9   3   0        0.48        1.56      1.51 o 
  10   3   0        0.25        0.99      1.24 o 
  11   3   0        2.07        1.68      1.01 o 
  12   3   0       10.41       14.07      2.31 o 
   0   4   0      456.50      506.40     10.00 o 
   1   4   0     4015.89     3722.38     60.01 o 
   2   4   0     1308.46     1173.31     24.92 o 
   3   4   0     1661.89     1653.19     17.69 o 
   4   4   0       41.17       54.00     11.90 o 
   5   4   0      102.12       98.27      4.97 o 
   6   4   0        4.62        5.87      1.52 o 
   7   4   0      738.93      734.73     11.45 o 
   8   4   0        7.65        5.51      1.56 o 
   9   4   0       25.96       25.41      2.87 o 
  10   4   0       25.26       30.00      4.77 o 
  11   4   0        2.78        2.45      1.50 o 
   1   5   0       19.59       17.41      2.87 o 
   2   5   0     5426.28     5164.96     90.49 o 
   3   5   0      148.25      195.89      5.40 o 
   4   5   0      102.72      135.37      4.27 o 
   5   5   0      131.84      126.17      5.75 o 
   6   5   0     1159.84     1087.41     18.86 o 
   7   5   0       51.73       68.84      7.07 o 
   8   5   0        1.93        0.64      2.62 o 
   9   5   0        0.00        5.09      2.74 o 
  10   5   0        7.20        7.55      3.08 o 
  11   5   0        0.43       -1.96      2.73 o 
   1   6   0      763.56      727.36      9.93 o 
   2   6   0      353.30      492.52      7.54 o 
   3   6   0      819.33      886.26     22.98 o 
   4   6   0     1151.40     1117.15     27.14 o 
   5   6   0      146.71      155.61      4.69 o 
   6   6   0      244.21      246.05      7.87 o 
   7   6   0       76.07       94.57      8.28 o 
   8   6   0       15.39       14.05      4.10 o 
   9   6   0        5.57        4.23      2.62 o 
  10   6   0      117.24      101.38      7.37 o 
  11   6   0        3.06        2.08      1.01 o 
   1   7   0      209.49      176.29      6.41 o 
   2   7   0      156.38      162.54      5.97 o 
   3   7   0      494.71      487.63     16.82 o 
   4   7   0      107.64      114.17      3.11 o 
   5   7   0      644.02      638.15      9.63 o 
   6   7   0      263.76      270.83      7.04 o 
   7   7   0       72.86       67.06      4.77 o 
   8   7   0      528.48      449.82     17.27 o 
   9   7   0       91.60       84.37      7.08 o 
  10   7   0      163.88      136.58      8.14 o 
   0   8   0      664.34      530.16     17.86 o 
   1   8   0      126.22      146.10      6.14 o 
   2   8   0       86.94       83.02      4.57 o 
   3   8   0       29.37       32.23      1.88 o 
   4   8   0     1238.25     1234.47     16.74 o 
   5   8   0      122.22      116.59      4.34 o 
   6   8   0      825.64      855.39     25.81 o 
   7   8   0      501.84      495.49     18.26 o 
   8   8   0        4.47        9.33      3.05 o 
   9   8   0       11.95        9.23      2.75 o 
  10   8   0       46.63       43.66      4.22 o 
   1   9   0        2.90        3.53      0.98 o 
   2   9   0      221.06      221.38      4.43 o 
   3   9   0      150.49      148.54      4.02 o 
   4   9   0      271.79      295.23      7.15 o 
   5   9   0       96.01      102.07      5.17 o 
   6   9   0        1.13        1.15      1.46 o 
   7   9   0      307.25      317.96     13.96 o 
   8   9   0       27.11       30.87      4.29 o 
   9   9   0       94.04      106.62      6.92 o 
   0  10   0       91.49       91.35      9.31 o 
   1  10   0        0.06        4.42      5.32 o 
   2  10   0        0.45        0.99      0.79 o 
   3  10   0        2.04        2.56      0.97 o 
   4  10   0       89.04      100.82      5.06 o 
   5  10   0      167.51      160.29      6.50 o 
   6  10   0       29.84       25.16      3.19 o 
   7  10   0      159.23      132.31      8.43 o 
   8  10   0        2.75        4.21      1.75 o 
   9  10   0        1.43        4.45      1.88 o 
   1  11   0        3.13        5.10      1.04 o 
   2  11   0      104.55      112.08      5.50 o 
   3  11   0        0.00       -0.32      1.19 o 
   4  11   0       28.81       23.33      2.68 o 
   5  11   0      206.80      199.63      7.33 o 
   6  11   0      276.10      245.57      7.97 o 
   7  11   0        6.55        4.98      2.01 o 
   8  11   0       36.30       31.97      3.58 o 
   0  12   0       16.85       25.71      3.07 o 
   1  12   0      178.11      199.60      5.71 o 
   2  12   0       31.44       25.17      1.84 o 
   3  12   0        9.80        3.38      3.89 o 
   4  12   0        9.21        9.11      1.83 o 
   5  12   0       95.26      101.39      4.93 o 
   6  12   0       14.96       19.42      2.24 o 
   7  12   0       49.24       46.36      4.14 o 
   1  13   0        7.39        2.43      1.15 o 
   2  13   0      181.17      180.20      5.39 o 
   3  13   0        0.96        0.76      0.95 o 
   4  13   0        6.10        4.94      1.09 o 
   5  13   0       80.43       85.94      4.22 o 
   6  13   0       17.16       18.72      2.69 o 
   0  14   0      141.15      138.85      5.41 o 
   1  14   0        0.15        3.47      1.20 o 
   2  14   0       23.33       25.71      3.44 o 
   3  14   0        0.97        0.00      0.89 o 
   4  14   0       28.61       41.00      4.04 o 
   1  15   0       44.61       54.46      2.97 o 
   2  15   0       13.10       15.15      2.44 o 
   3  15   0       49.42       55.42      4.10 o 
   2   0   1     2671.88     2387.03     27.82 o 
   3   0   1      419.87      490.17      7.51 o 
   4   0   1      199.49      259.50      5.26 o 
   5   0   1     1516.79     1625.06     21.68 o 
   6   0   1      724.22      765.46     13.65 o 
   7   0   1       16.65       14.66      1.36 o 
   8   0   1      130.26      112.12      5.56 o 
   9   0   1     1033.75     1071.10     29.79 o 
  10   0   1      244.13      250.36     13.65 o 
  11   0   1       10.04        5.51      1.52 o 
  12   0   1       23.59       19.90      1.96 o 
 -12   1   1       46.37       45.57      2.82 o 
 -11   1   1      103.55      105.61      5.04 o 
 -10   1   1      114.06      124.47      8.27 o 
  -9   1   1      453.05      476.83     12.59 o 
  -8   1   1      244.91      273.01      8.88 o 
  -7   1   1     1767.42     1847.40     19.61 o 
  -6   1   1     1108.33     1250.07     30.56 o 
  -5   1   1      890.59      980.25     21.43 o 
  -4   1   1      243.05      269.66      4.72 o 
  -3   1   1     3531.05     3566.32     38.08 o 
  -2   1   1     3545.40     3185.22     51.83 o 
   0   1   1     1107.99     1002.03     16.67 o 
   2   1   1     3540.07     3265.31     53.19 o 
   3   1   1     3532.92     3488.66     58.01 o 
   4   1   1      244.45      285.01      6.07 o 
   5   1   1      892.20      981.46     14.26 o 
   6   1   1     1113.42     1225.27     26.92 o 
   7   1   1     1775.69     1878.53     23.01 o 
   8   1   1      244.21      264.90     12.88 o 
   9   1   1      452.53      506.08     19.23 o 
  10   1   1      115.24      127.67      4.97 o 
  11   1   1      105.35      107.82      5.18 o 
  12   1   1       45.81       44.56      3.93 o 
 -12   2   1       55.20       55.83      4.46 o 
 -11   2   1      133.49      140.02      5.77 o 
 -10   2   1        6.31        6.72      2.20 o 
  -9   2   1      354.03      366.69     10.75 o 
  -8   2   1      416.66      453.45      9.80 o 
  -7   2   1       17.79       16.32      1.65 o 
  -6   2   1      281.96      302.87     10.72 o 
  -5   2   1      614.48      581.08     14.29 o 
  -4   2   1     1825.19     1881.29     29.47 o 
  -3   2   1     4070.00     4095.74     47.74 o 
  -2   2   1     3141.28     2836.60     46.03 o 
  -1   2   1     1789.55     1760.89     20.41 o 
   0   2   1        0.52        1.82      0.44 o 
   2   2   1     3143.96     2919.36     34.38 o 
   3   2   1     4071.24     3966.09     65.46 o 
   4   2   1     1826.45     1852.64     33.94 o 
   5   2   1      610.01      568.34      9.47 o 
   6   2   1      277.72      273.00      9.94 o 
   7   2   1       17.67       14.49      1.64 o 
   8   2   1      412.32      455.80     17.79 o 
   9   2   1      353.47      373.42     11.64 o 
  10   2   1        6.05        5.01      2.24 o 
  11   2   1      135.12      137.60      4.69 o 
  12   2   1       54.62       43.13      3.91 o 
 -11   3   1       24.83       22.51      3.21 o 
 -10   3   1        8.61       10.73      2.07 o 
  -9   3   1       14.93       12.30      2.10 o 
  -8   3   1       66.15       63.97      4.23 o 
  -7   3   1      380.56      379.09      6.77 o 
  -6   3   1        0.80       -0.11      0.88 o 
  -5   3   1      306.54      292.23      8.97 o 
  -4   3   1      688.55      635.88     10.29 o 
  -3   3   1     2962.63     2927.86     53.89 o 
  -2   3   1      579.82      547.18     10.16 o 
  -1   3   1     1172.49     1100.52     53.65 o 
   0   3   1      637.25      645.02     12.25 o 
   1   3   1     1172.91     1124.10     19.84 o 
   2   3   1      583.04      522.78      8.36 o 
   3   3   1     2985.72     2943.90     35.75 o 
   4   3   1      692.90      657.84     15.00 o 
   5   3   1      307.87      308.14      9.89 o 
   6   3   1        0.87        3.26      1.37 o 
   7   3   1      381.04      390.29     20.17 o 
   8   3   1       66.41       72.59      4.41 o 
   9   3   1       14.44       13.59      2.17 o 
  10   3   1        8.85        5.24      1.62 o 
  11   3   1       24.95       26.30      2.74 o 
 -10   4   1        8.24        6.87      1.66 o 
  -9   4   1       91.67       94.10      5.28 o 
  -8   4   1      523.76      531.14     13.00 o 
  -7   4   1       58.06       52.13      2.88 o 
  -6   4   1      109.62      107.88      4.50 o 
  -5   4   1     1143.96     1146.56     23.43 o 
  -4   4   1     1870.65     1853.45     33.72 o 
  -3   4   1     1794.79     1798.93     18.78 o 
  -2   4   1     3762.39     3409.31     57.62 o 
   0   4   1      249.44      239.41     16.85 o 
   1   4   1    14279.00    12413.88    199.15 o 
   2   4   1     3750.96     3440.37     60.52 o 
   3   4   1     1789.67     1782.63     23.63 o 
   4   4   1     1862.52     1809.80     33.70 o 
   5   4   1     1148.84     1158.74     24.51 o 
   6   4   1      109.12      106.43      4.69 o 
   7   4   1       58.06       54.39      3.66 o 
   8   4   1      520.86      577.95     21.40 o 
   9   4   1       90.78       82.01      8.03 o 
  10   4   1        8.23       12.27      3.60 o 
  11   4   1        2.52        1.37      1.35 o 
 -11   5   1       22.49       21.23      3.24 o 
  -9   5   1      171.11      153.10     10.77 o 
  -8   5   1       26.95       24.09      2.66 o 
  -7   5   1      149.98      163.34      6.40 o 
  -6   5   1      177.17      163.79      9.79 o 
  -5   5   1       48.01       45.33      4.10 o 
  -4   5   1      305.89      318.95     11.59 o 
  -3   5   1     1317.15     1284.08     28.91 o 
  -2   5   1      791.90      766.57     22.73 o 
  -1   5   1      142.74      158.72      4.76 o 
   0   5   1       38.10       27.95      1.61 o 
   1   5   1      140.82      154.26     13.43 o 
   2   5   1      793.96      787.89     12.39 o 
   3   5   1     1308.21     1308.75     28.49 o 
   5   5   1       47.89       49.46      3.68 o 
   6   5   1      176.86      180.04      4.30 o 
   7   5   1      148.66      146.45      9.99 o 
   8   5   1       28.22       22.86      4.55 o 
   9   5   1      172.53      172.20     11.39 o 
  10   5   1        2.18        1.06      2.33 o 
  11   5   1       22.91       20.95      3.02 o 
 -11   6   1       32.86       31.70      3.66 o 
 -10   6   1       51.65       48.17      5.12 o 
  -8   6   1        5.75        7.17      3.63 o 
  -7   6   1       11.06       17.20      4.35 o 
  -6   6   1      144.37      126.17      6.84 o 
  -5   6   1      400.12      396.41      8.01 o 
  -4   6   1      387.98      358.74     13.48 o 
  -3   6   1      199.16      183.24      9.13 o 
  -2   6   1      769.52      842.59     14.90 o 
  -1   6   1     1755.05     1762.59     35.60 o 
   0   6   1     1810.69     1896.08     44.86 o 
   1   6   1     1751.34     1732.43     24.34 o 
   2   6   1      766.27      799.46     17.22 o 
   3   6   1      201.48      179.41      5.13 o 
   4   6   1      387.06      366.59     10.44 o 
   5   6   1      403.84      382.40      7.77 o 
   6   6   1      143.14      127.09      4.49 o 
   7   6   1       10.34        8.99      2.90 o 
   8   6   1        5.69        6.58      3.26 o 
   9   6   1      345.49      354.59     16.77 o 
  10   6   1       52.01       49.11      5.08 o 
  11   6   1       32.97       26.54      5.26 o 
 -10   7   1       34.58       32.99      4.16 o 
  -9   7   1       43.90       36.00      4.80 o 
  -8   7   1      385.54      379.27     16.02 o 
  -7   7   1      401.70      378.37     15.62 o 
  -6   7   1     1463.17     1449.68     23.82 o 
  -5   7   1      248.11      252.11      6.35 o 
  -4   7   1     1783.65     1813.30     19.18 o 
  -3   7   1      580.43      525.98     17.89 o 
  -2   7   1      208.01      224.33      7.06 o 
  -1   7   1     3211.56     3270.61     66.21 o 
   0   7   1     2881.67     2983.60     38.12 o 
   1   7   1     3218.78     3271.22     41.51 o 
   2   7   1      207.59      230.74     10.68 o 
   3   7   1      582.83      559.39     17.97 o 
   4   7   1     1776.26     1815.89     31.36 o 
   5   7   1      248.93      251.57      5.67 o 
   6   7   1     1469.56     1436.53     17.78 o 
   7   7   1      405.97      380.56     15.43 o 
   8   7   1      386.47      391.26     11.83 o 
   9   7   1       43.26       40.63      4.77 o 
  10   7   1       34.91       30.64      3.92 o 
 -10   8   1       11.52       11.01      2.47 o 
  -9   8   1        5.79        7.03      2.39 o 
  -8   8   1      246.87      225.67     11.77 o 
  -7   8   1       55.68       48.90      5.76 o 
  -6   8   1      389.68      390.59     10.52 o 
  -5   8   1      113.01      112.29      5.18 o 
  -4   8   1     1508.78     1541.07     21.32 o 
  -3   8   1      470.25      466.30      7.00 o 
  -2   8   1     3014.03     2850.47     40.20 o 
  -1   8   1      138.50      132.88      6.55 o 
   0   8   1       69.42       69.57      7.11 o 
   1   8   1      141.64      140.89      6.10 o 
   2   8   1     3007.80     2849.65     40.56 o 
   3   8   1      473.86      472.84      6.76 o 
   4   8   1     1506.61     1557.77     20.04 o 
   5   8   1      112.55      104.32      4.12 o 
   6   8   1      388.27      406.21     10.56 o 
   7   8   1       56.35       62.58      6.11 o 
   8   8   1      247.88      234.39     11.72 o 
   9   8   1        6.00        5.57      2.30 o 
  10   8   1       11.45       13.17      2.46 o 
  -9   9   1       63.82       57.57      5.28 o 
  -8   9   1      142.89      137.32      8.82 o 
  -7   9   1       48.32       51.94      5.69 o 
  -6   9   1      133.91      139.23      6.15 o 
  -5   9   1      521.59      541.28     14.49 o 
  -4   9   1       75.81       70.04      4.13 o 
  -3   9   1     1769.17     1838.61     19.47 o 
  -2   9   1       68.50       68.89      2.39 o 
  -1   9   1      811.49      858.50     11.50 o 
   0   9   1       68.91       68.28      2.34 o 
   1   9   1      815.14      862.55     13.32 o 
   2   9   1       67.36       71.81      2.54 o 
   3   9   1     1779.70     1838.94     19.58 o 
   4   9   1       75.88       72.83      3.90 o 
   5   9   1      520.03      548.82     10.53 o 
   6   9   1      132.91      140.91      6.04 o 
   7   9   1       48.30       44.51      5.06 o 
   8   9   1      142.94      146.53      8.74 o 
   9   9   1       62.74       56.48      4.97 o 
  -9  10   1        7.39        7.64      2.09 o 
  -8  10   1       88.87       91.20      6.67 o 
  -7  10   1       22.73       19.46      3.64 o 
  -6  10   1       33.81       40.43      4.69 o 
  -5  10   1      556.08      575.33     13.37 o 
  -4  10   1      141.54      141.29      7.95 o 
  -3  10   1      127.84      125.06      4.42 o 
  -2  10   1      549.80      535.34     10.50 o 
  -1  10   1      235.92      241.59      5.91 o 
   0  10   1      152.19      156.09      5.60 o 
   1  10   1      238.27      234.04      7.14 o 
   2  10   1      544.03      541.19      8.51 o 
   3  10   1      126.28      118.24      3.77 o 
   4  10   1      141.17      144.79      5.03 o 
   5  10   1      554.79      576.77     13.27 o 
   6  10   1       33.96       38.04      3.20 o 
   7  10   1       22.99       17.99      3.26 o 
   8  10   1       88.33       79.63      6.05 o 
   9  10   1        7.32        8.76      1.93 o 
  -8  11   1       24.34       19.56      2.96 o 
  -7  11   1       52.04       57.49      5.35 o 
  -6  11   1      139.73      160.82      6.44 o 
  -5  11   1      181.75      181.88      7.00 o 
  -4  11   1      855.91      844.30     16.99 o 
  -3  11   1      314.51      300.79      9.09 o 
  -2  11   1      395.15      398.33      8.42 o 
  -1  11   1      107.40      104.63      3.99 o 
   0  11   1       42.79       36.24      2.32 o 
   1  11   1      109.52      113.76      5.13 o 
   2  11   1      397.21      389.80      7.20 o 
   3  11   1      320.46      314.22      6.51 o 
   4  11   1      856.72      843.97     18.96 o 
   5  11   1      184.17      178.89      6.86 o 
   6  11   1      139.43      139.09      5.78 o 
   7  11   1       52.12       54.41      4.87 o 
   8  11   1       24.37       25.92      3.26 o 
  -7  12   1       82.10       79.74      5.60 o 
  -6  12   1        2.15        2.52      1.77 o 
  -5  12   1       68.00       68.78      4.13 o 
  -4  12   1       17.65       17.94      2.57 o 
  -3  12   1       49.72       49.80      3.60 o 
  -2  12   1       28.99       26.22      2.16 o 
  -1  12   1       20.45       19.44      1.84 o 
   0  12   1        1.62        3.33      1.08 o 
   1  12   1       21.06       18.80      1.85 o 
   2  12   1       29.41       24.91      1.81 o 
   3  12   1       48.79       49.96      3.60 o 
   4  12   1       16.93       18.11      2.33 o 
   5  12   1       69.18       70.51      4.06 o 
   6  12   1        2.28        3.86      1.28 o 
   7  12   1       82.40       86.93      5.42 o 
  -6  13   1      130.39      121.04      6.64 o 
  -5  13   1       59.64       69.21      3.81 o 
  -4  13   1      199.31      208.28      7.86 o 
  -3  13   1       41.15       40.83      3.15 o 
  -2  13   1       53.00       62.06      3.81 o 
  -1  13   1       21.31       15.86      1.60 o 
   0  13   1      246.65      282.76      5.88 o 
   1  13   1       21.58       16.29      1.78 o 
   2  13   1       52.90       64.34      3.19 o 
   3  13   1       40.64       43.85      4.39 o 
   4  13   1      198.30      201.37      6.72 o 
   5  13   1       59.65       72.18      3.77 o 
  -4  14   1       62.14       80.40      3.69 o 
  -3  14   1       18.68       21.00      4.96 o 
  -2  14   1      124.76      149.47      5.53 o 
  -1  14   1       60.23       63.32      2.95 o 
   0  14   1        0.42        2.51      1.00 o 
   1  14   1       60.87       67.28      3.08 o 
   2  14   1      124.72      148.08      8.24 o 
   3  14   1       19.20       23.47      3.33 o 
   4  14   1       62.46       75.49      5.40 o 
   5  14   1        4.56        3.41      1.61 o 
  -3  15   1        6.42        4.13      1.45 o 
  -2  15   1       49.35       53.14      3.65 o 
  -1  15   1       18.22       31.23      3.22 o 
   0  15   1       27.51       28.97      3.68 o 
   1  15   1       18.54       37.05      3.72 o 
   2  15   1       49.11       48.26      4.10 o 
   3  15   1        6.55        6.16      1.69 o 
   0   0   2      443.90      390.51      7.20 o 
   2   0   2     1153.83     1025.72     18.57 o 
   3   0   2      279.68      294.49     11.15 o 
   4   0   2     2769.63     3019.36     36.61 o 
   5   0   2       93.46      104.97      3.50 o 
   6   0   2     1130.99     1207.30     26.88 o 
   7   0   2      932.97      911.56     13.68 o 
   8   0   2      223.29      248.03     12.32 o 
   9   0   2        0.07        4.58      3.24 o 
  10   0   2       39.18       40.68      3.69 o 
  11   0   2       25.46       24.98      2.11 o 
  12   0   2       33.61       30.60      2.29 o 
 -12   1   2       38.04       26.48      2.15 o 
 -11   1   2      154.45      154.25      6.08 o 
 -10   1   2      156.54      151.22      6.63 o 
  -9   1   2      380.68      410.18     11.43 o 
  -8   1   2       59.44       49.38      3.49 o 
  -7   1   2      350.62      386.38      7.82 o 
  -6   1   2      843.18      849.91     14.58 o 
  -5   1   2       45.15       61.70      4.15 o 
  -4   1   2     2547.66     2628.23     32.53 o 
  -3   1   2     1037.96      959.73     14.24 o 
  -2   1   2     1460.60     1457.59     25.39 o 
   0   1   2        2.26        4.87      0.44 o 
   2   1   2     1455.41     1439.81     25.25 o 
   3   1   2     1040.30      974.30     19.02 o 
   4   1   2     2552.75     2559.40     31.58 o 
   5   1   2       45.47       59.25      2.60 o 
   6   1   2      841.23      885.95     21.44 o 
   7   1   2      350.83      396.05     12.50 o 
   8   1   2       61.00       44.34      5.58 o 
   9   1   2      376.28      397.81     17.04 o 
  10   1   2      157.46      154.88      5.44 o 
  11   1   2      153.77      156.48      5.07 o 
  12   1   2       38.41       31.01      3.42 o 
 -12   2   2       48.88       48.43      4.04 o 
 -11   2   2      105.70      110.68      7.08 o 
 -10   2   2        6.42        4.42      2.21 o 
  -9   2   2      293.19      303.26      9.74 o 
  -8   2   2      101.45      103.85      6.38 o 
  -7   2   2       48.73       47.36      2.23 o 
  -6   2   2     2013.82     2158.73     29.64 o 
  -5   2   2     1903.65     2066.56     27.47 o 
  -4   2   2     4399.68     4314.56     41.67 o 
  -3   2   2     4966.66     4741.45     76.92 o 
  -2   2   2      765.24      698.10     12.72 o 
  -1   2   2     3207.68     2877.61     47.31 o 
   0   2   2      281.31      266.80      6.16 o 
   2   2   2      764.45      685.78     13.69 o 
   3   2   2     4965.01     4731.76     77.84 o 
   4   2   2     4417.76     4262.72     71.97 o 
   5   2   2     1899.73     2021.09     26.47 o 
   6   2   2     2021.88     2090.78     41.32 o 
   7   2   2       48.91       47.03      3.40 o 
   8   2   2       98.61       96.95      8.07 o 
   9   2   2      295.65      299.01     14.80 o 
  10   2   2        6.36        4.92      1.47 o 
  11   2   2      105.32      114.13      4.21 o 
  12   2   2       49.40       43.12      3.93 o 
 -10   3   2       82.79       82.45      6.50 o 
  -9   3   2        0.55        2.00      2.30 o 
  -8   3   2      123.41      117.38      5.74 o 
  -7   3   2       44.26       34.51      2.37 o 
  -6   3   2      375.30      363.89      8.25 o 
  -5   3   2      987.04      943.98     14.63 o 
  -4   3   2     1099.94     1133.13     29.10 o 
  -3   3   2     4392.94     4369.23     70.66 o 
  -2   3   2      131.74      115.75      3.11 o 
   0   3   2      358.63      400.39      6.59 o 
   2   3   2      130.46      125.88      4.52 o 
   3   3   2     4392.57     4061.64     67.78 o 
   4   3   2     1102.68     1132.72     23.13 o 
   5   3   2      990.48      960.58     21.53 o 
   6   3   2      372.90      377.29     12.43 o 
   7   3   2       44.06       41.87      3.27 o 
   8   3   2      123.33      121.54      5.61 o 
   9   3   2        0.53       -0.94      2.58 o 
  10   3   2       83.09       76.05      5.63 o 
  11   3   2       11.03       13.31      2.12 o 
 -10   4   2      204.57      202.15      9.84 o 
  -9   4   2      241.28      248.98      8.72 o 
  -8   4   2      569.34      538.27     15.08 o 
  -7   4   2       58.12       58.30      3.05 o 
  -6   4   2      103.42      111.22      3.84 o 
  -4   4   2      601.56      588.93     12.10 o 
  -3   4   2     1139.05     1255.96     22.24 o 
  -1   4   2     9224.80     8621.19    212.89 o 
   0   4   2     5086.21     4680.16     62.96 o 
   1   4   2     9201.76     8538.24    139.08 o 
   2   4   2     1210.13     1219.75     28.16 o 
   4   4   2      594.66      595.60     14.59 o 
   5   4   2      122.02      147.27      6.76 o 
   6   4   2      103.63      109.28      3.88 o 
   7   4   2       58.32       58.50      3.80 o 
   8   4   2      574.21      528.73     20.38 o 
   9   4   2      242.51      282.78     14.66 o 
  10   4   2      205.30      220.83      8.27 o 
  11   4   2       31.89       32.69      4.72 o 
 -11   5   2      122.64      111.41      7.04 o 
  -8   5   2      194.68      198.04      7.54 o 
  -7   5   2      208.85      212.08     12.68 o 
  -6   5   2       52.74       56.13      2.78 o 
  -4   5   2      985.80      976.86     24.07 o 
  -2   5   2      872.58      923.22     19.67 o 
  -1   5   2      642.96      608.48     24.83 o 
   0   5   2       92.92       96.11     11.98 o 
   1   5   2      640.72      612.52     28.42 o 
   2   5   2      876.39      925.46     36.22 o 
   3   5   2     1661.89     1683.94     31.55 o 
   5   5   2      130.46      126.57      6.32 o 
   6   5   2       51.63       54.35      2.60 o 
   7   5   2      210.31      210.47     12.05 o 
   8   5   2      193.40      194.90     12.16 o 
   9   5   2       66.23       72.56      7.83 o 
  10   5   2      153.12      153.14      6.66 o 
  11   5   2      122.29      112.19      4.74 o 
 -11   6   2       14.35       13.81      2.49 o 
 -10   6   2       53.42       41.05      4.85 o 
  -6   6   2      176.23      174.99      6.57 o 
  -5   6   2      492.10      514.24     14.99 o 
  -4   6   2      404.39      392.05     14.33 o 
  -2   6   2     1511.76     1547.90     30.91 o 
  -1   6   2     4226.71     4077.45     71.63 o 
   0   6   2     7524.45     6708.25     78.68 o 
   1   6   2     4215.92     4117.93     50.29 o 
   2   6   2     1521.01     1493.27     21.39 o 
   3   6   2      954.17      937.67     20.28 o 
   4   6   2      408.40      401.30     11.45 o 
   5   6   2      492.93      519.08      9.42 o 
   6   6   2      177.55      192.84      5.56 o 
   7   6   2        3.29        2.80      2.58 o 
   8   6   2      113.20      115.01      9.41 o 
   9   6   2      236.35      234.63     13.42 o 
  10   6   2       51.93       55.94      5.44 o 
  11   6   2       14.31       15.94      1.73 o 
 -10   7   2       22.25       22.55      3.53 o 
  -9   7   2       89.36       84.74      7.06 o 
  -8   7   2        1.11        3.46      2.37 o 
  -7   7   2      164.35      165.26     10.14 o 
  -6   7   2      109.96      105.93      5.13 o 
  -5   7   2      469.01      456.74      9.02 o 
  -4   7   2      102.67       87.30      4.57 o 
  -3   7   2      250.62      244.84     11.92 o 
  -1   7   2       11.07       10.15      2.65 o 
   0   7   2      653.58      635.30     11.47 o 
   1   7   2       10.13        8.84      2.25 o 
   2   7   2       79.60       84.73      3.52 o 
   3   7   2      247.67      234.35      7.95 o 
   4   7   2      102.41       89.89      2.99 o 
   5   7   2      472.68      490.41      8.16 o 
   6   7   2      110.73      107.55      3.74 o 
   7   7   2      165.51      171.41      8.58 o 
   8   7   2        1.07        2.09      1.65 o 
   9   7   2       88.27       91.74      5.31 o 
  10   7   2       22.73       23.80      2.23 o 
 -10   8   2        3.02        0.61      1.38 o 
  -9   8   2        5.35        8.67      2.55 o 
  -8   8   2      218.81      205.88     11.41 o 
  -7   8   2       65.51       61.53      6.32 o 
  -6   8   2      388.97      358.49     11.79 o 
  -5   8   2      756.20      768.76     15.53 o 
  -4   8   2      380.15      354.95      7.91 o 
  -3   8   2      372.58      352.97      6.41 o 
  -2   8   2       81.28       90.90      5.68 o 
  -1   8   2        6.60        4.56      1.84 o 
   0   8   2      140.33      148.78      8.44 o 
   1   8   2        6.46        4.94      2.20 o 
   2   8   2       80.57       87.74      5.32 o 
   3   8   2      375.50      357.72      6.26 o 
   4   8   2      384.01      368.09      6.65 o 
   5   8   2      758.35      808.51     11.57 o 
   6   8   2      392.54      375.76      7.48 o 
   7   8   2       65.88       73.03      3.66 o 
   8   8   2      215.34      193.28     10.26 o 
   9   8   2        5.58        8.68      2.45 o 
  10   8   2        3.07        0.94      1.29 o 
  -9   9   2        5.51        5.82      2.12 o 
  -8   9   2        8.17        5.51      2.29 o 
  -7   9   2      190.83      198.82     11.11 o 
  -6   9   2       29.92       29.16      3.00 o 
  -5   9   2      602.40      594.44     23.63 o 
  -4   9   2      216.47      202.53      7.09 o 
  -3   9   2      774.95      806.42     15.48 o 
  -2   9   2      217.54      220.17      5.00 o 
  -1   9   2      921.45      890.16     11.41 o 
   0   9   2       38.81       44.85      2.04 o 
   1   9   2      920.15      889.23     11.45 o 
   2   9   2      218.89      219.66      4.98 o 
   3   9   2      770.65      765.29     10.53 o 
   4   9   2      217.85      204.82      5.86 o 
   5   9   2      602.42      611.31     11.21 o 
   6   9   2       29.62       27.24      3.06 o 
   7   9   2      191.84      206.90      7.16 o 
   8   9   2        7.80        6.90      2.19 o 
   9   9   2        5.91        9.44      2.29 o 
  -9  10   2       21.63       18.11      2.80 o 
  -8  10   2       10.26       10.46      2.52 o 
  -7  10   2       88.83       93.72      7.26 o 
  -6  10   2       67.74       69.31      6.48 o 
  -5  10   2      111.41      110.64      6.11 o 
  -4  10   2      437.09      403.18     10.69 o 
  -3  10   2       78.93       84.23      4.53 o 
  -2  10   2       13.06       14.47      1.62 o 
  -1  10   2      232.02      220.42      5.58 o 
   0  10   2      177.88      184.55      4.93 o 
   1  10   2      233.08      216.77      5.55 o 
   2  10   2       13.57       12.41      1.54 o 
   3  10   2       78.56       78.19      3.06 o 
   4  10   2      434.89      415.68      9.96 o 
   5  10   2      111.86      119.03      4.59 o 
   6  10   2       67.07       62.68      3.92 o 
   7  10   2       89.54       87.42      6.44 o 
   8  10   2       10.42       12.12      2.57 o 
  -8  11   2        8.65        7.37      1.95 o 
  -7  11   2      112.09      112.37      7.48 o 
  -6  11   2       47.29       54.87      5.47 o 
  -5  11   2      126.14      129.29      5.83 o 
  -4  11   2        8.95        7.88      1.91 o 
  -3  11   2       63.30       78.23      4.51 o 
  -2  11   2      241.79      246.42      6.38 o 
  -1  11   2       14.26       14.84      2.29 o 
   0  11   2      145.43      129.65      4.27 o 
   1  11   2       14.47       13.79      2.44 o 
   2  11   2      243.72      250.53      5.61 o 
   3  11   2       64.11       77.75      3.17 o 
   4  11   2        8.64        7.44      1.47 o 
   5  11   2      124.66      129.46      5.62 o 
   6  11   2       47.78       54.52      3.57 o 
   7  11   2      112.51      112.84      6.69 o 
  -7  12   2       83.50       99.90      6.34 o 
  -6  12   2       10.33       11.82      2.80 o 
  -5  12   2       92.93      105.89      5.05 o 
  -4  12   2       96.25       98.66      4.98 o 
  -3  12   2       69.77       71.78      4.27 o 
  -2  12   2        7.68       11.19      1.89 o 
  -1  12   2       30.42       22.70      1.97 o 
   0  12   2      477.18      530.02     17.23 o 
   1  12   2       30.86       24.54      2.65 o 
   2  12   2        7.67       11.37      2.08 o 
   3  12   2       70.53       73.00      3.61 o 
   4  12   2       97.04       94.04      7.12 o 
   5  12   2       92.98      105.34      7.13 o 
   6  12   2       10.24        9.60      2.30 o 
  -6  13   2       16.89       11.84      2.36 o 
  -5  13   2       38.94       36.47      4.12 o 
  -4  13   2        9.95       10.13      1.72 o 
  -3  13   2       37.60       38.75      2.50 o 
  -2  13   2      152.59      156.73      6.02 o 
  -1  13   2      271.03      262.34      6.41 o 
   0  13   2       72.74       76.61      3.42 o 
   1  13   2      268.14      246.18      8.05 o 
   2  13   2      153.27      155.07      6.30 o 
   3  13   2       37.54       39.49      4.71 o 
   4  13   2       10.47       10.55      2.58 o 
   5  13   2       38.68       49.07      4.62 o 
   6  13   2       17.07       19.09      2.73 o 
  -4  14   2       60.16       54.31      3.06 o 
  -3  14   2       53.72       54.09      4.91 o 
  -2  14   2        4.70        2.39      1.09 o 
  -1  14   2        3.38        3.44      1.19 o 
   0  14   2        0.54       -0.17      1.62 o 
   1  14   2        3.49        2.41      1.32 o 
   2  14   2        4.73        3.23      1.99 o 
   3  14   2       54.81       55.60      4.93 o 
   4  14   2       59.60       58.01      4.72 o 
   5  14   2       98.86      115.43      6.15 o 
  -2  15   2       39.80       47.59      3.92 o 
  -1  15   2        3.95        1.91      0.99 o 
   0  15   2        2.35        1.59      1.01 o 
   1  15   2        4.02        4.67      1.85 o 
   2  15   2       40.18       41.57      3.89 o 
   3  15   2        2.85        6.10      1.88 o 
   1   0   3       96.13       85.58      2.13 o 
   2   0   3     1053.47     1043.73     19.23 o 
   3   0   3      519.83      529.31     13.33 o 
   4   0   3     1613.60     1926.84     24.97 o 
   5   0   3       49.31       50.23      2.51 o 
   6   0   3        4.75        5.11      1.13 o 
   7   0   3       16.01       20.84      2.17 o 
   8   0   3       73.82       70.66      7.70 o 
   9   0   3      430.87      421.67     11.87 o 
  10   0   3       54.07       61.41      4.42 o 
  11   0   3       15.05       10.36      1.49 o 
  12   0   3        2.08       13.35      2.39 o 
 -11   1   3       45.10       39.90      4.36 o 
 -10   1   3       25.17       28.26      3.13 o 
  -9   1   3       13.85       13.01      2.31 o 
  -8   1   3      147.27      141.62     15.32 o 
  -7   1   3      414.61      441.83      8.36 o 
  -6   1   3      580.79      634.00     11.98 o 
  -5   1   3      520.96      584.72     10.45 o 
  -4   1   3      599.58      614.14     13.06 o 
  -3   1   3      822.51      859.45     14.41 o 
  -2   1   3     3283.48     3139.31     51.74 o 
  -1   1   3     1845.27     1814.86     21.48 o 
   2   1   3     3273.29     3069.45     51.18 o 
   3   1   3      831.68      879.40     17.95 o 
   4   1   3      597.67      615.81     10.16 o 
   5   1   3      525.36      576.63     10.74 o 
   6   1   3      587.15      647.00     11.71 o 
   7   1   3      413.21      470.46     11.42 o 
   8   1   3      147.83      124.08      8.98 o 
   9   1   3       14.28       14.68      2.52 o 
  10   1   3       24.90       27.25      3.14 o 
  11   1   3       45.41       46.76      2.77 o 
  12   1   3       36.81       37.46      3.72 o 
 -11   2   3      100.35      105.46      6.93 o 
 -10   2   3       94.33       79.69      4.73 o 
  -9   2   3        8.57        9.10      2.12 o 
  -8   2   3      317.90      328.98     13.24 o 
  -7   2   3       71.43       75.62      2.83 o 
  -6   2   3     1912.29     2031.78     32.38 o 
  -5   2   3       73.76       79.66      3.19 o 
  -4   2   3     1384.75     1456.40     28.21 o 
  -3   2   3     2564.40     2588.97     44.54 o 
  -2   2   3     4474.50     4059.16     65.87 o 
  -1   2   3     5529.70     4905.94     79.38 o 
   0   2   3        8.01        8.38      2.25 o 
   1   2   3     5512.23     4884.28     79.04 o 
   2   2   3     4447.84     4146.80     68.39 o 
   3   2   3     2576.06     2594.13     45.14 o 
   4   2   3     1375.17     1413.72     27.94 o 
   5   2   3       73.15       78.72      3.22 o 
   6   2   3     1909.93     2072.95     41.39 o 
   7   2   3       71.28       82.37      4.55 o 
   8   2   3      320.38      355.72     15.76 o 
   9   2   3        8.68        9.08      2.09 o 
  10   2   3       94.75       83.75      3.91 o 
  11   2   3       98.34      103.67      5.18 o 
 -10   3   3       16.91       15.20      2.97 o 
  -9   3   3      556.32      542.80     14.80 o 
  -8   3   3       39.32       37.10      3.53 o 
  -7   3   3      601.98      569.43     15.11 o 
  -6   3   3       12.23       17.34      1.79 o 
  -5   3   3      706.32      744.50     23.96 o 
  -4   3   3     3789.01     4064.36     65.95 o 
  -3   3   3      310.78      316.17     11.55 o 
  -2   3   3     1451.25     1524.59     18.23 o 
  -1   3   3      490.74      506.90     11.17 o 
   0   3   3     1965.23     1801.06     31.54 o 
   1   3   3      494.23      542.58     11.88 o 
   3   3   3      312.68      303.11      8.85 o 
   4   3   3     3796.39     3845.38     66.43 o 
   5   3   3      703.63      740.11     18.28 o 
   6   3   3       12.64       17.05      2.41 o 
   7   3   3      603.00      610.32     13.67 o 
   8   3   3       38.03       42.32      5.81 o 
   9   3   3      553.86      546.76     21.03 o 
  10   3   3       16.79       16.34      2.55 o 
  11   3   3       67.96       68.05      4.22 o 
  -9   4   3      339.87      320.03     13.30 o 
  -8   4   3      325.56      312.40      9.80 o 
  -7   4   3      197.58      189.87      5.59 o 
  -6   4   3      749.07      751.72     15.86 o 
  -5   4   3      508.72      511.22     14.15 o 
  -4   4   3     1385.27     1366.46     27.10 o 
  -3   4   3      489.42      449.43     10.91 o 
  -2   4   3     3519.44     3467.89     56.99 o 
  -1   4   3     2085.98     1978.82     23.92 o 
   0   4   3     3529.29     3192.31     53.92 o 
   1   4   3     2080.73     1997.36     35.34 o 
   2   4   3     3515.39     3260.09     55.61 o 
   4   4   3     1385.44     1424.37     28.76 o 
   5   4   3      505.78      526.62     14.82 o 
   6   4   3      748.57      781.62     12.29 o 
   7   4   3      194.97      206.55      7.38 o 
   8   4   3      325.17      318.43     15.38 o 
   9   4   3      338.64      347.94     16.62 o 
  10   4   3        6.88        4.00      1.79 o 
  11   4   3        5.52        3.90      1.27 o 
 -11   5   3        5.31        5.18      2.06 o 
  -7   5   3      414.55      436.17     14.79 o 
  -6   5   3       61.36       64.69      3.22 o 
  -5   5   3      429.26      482.47      9.78 o 
  -4   5   3      321.81      312.68      9.54 o 
  -1   5   3     1338.40     1329.89     25.79 o 
   0   5   3     2964.90     2941.04     50.70 o 
   1   5   3     1341.33     1318.45     25.28 o 
   2   5   3     3062.90     3160.86     54.69 o 
   3   5   3     1742.06     1679.98     32.09 o 
   6   5   3       61.79       65.66      3.05 o 
   7   5   3      413.22      444.99     18.86 o 
   8   5   3      575.69      543.10     21.00 o 
   9   5   3       80.40       75.95      7.70 o 
  10   5   3      194.57      203.80      7.60 o 
  11   5   3        5.29        5.00      1.80 o 
 -11   6   3       25.96       23.35      3.13 o 
 -10   6   3       90.04       86.95      6.82 o 
  -9   6   3       63.28       63.96      6.26 o 
  -5   6   3      173.93      161.68      5.77 o 
  -4   6   3      320.72      310.48     13.02 o 
  -1   6   3      432.14      460.93     12.16 o 
   0   6   3      942.10      918.05     19.48 o 
   1   6   3      432.75      465.43     11.94 o 
   2   6   3      336.15      339.80      9.92 o 
   3   6   3     1045.88     1079.35     22.99 o 
   4   6   3      320.47      340.87     10.81 o 
   5   6   3      175.20      163.79      4.10 o 
   6   6   3      148.43      144.52      5.14 o 
   7   6   3      481.73      471.84     12.57 o 
   8   6   3       53.85       39.40      5.74 o 
   9   6   3       62.16       68.87      7.31 o 
  10   6   3       90.45       89.43      4.07 o 
 -10   7   3       19.09       17.63      3.11 o 
  -9   7   3      203.36      187.00     10.64 o 
  -8   7   3      159.66      140.45      9.65 o 
  -7   7   3      510.56      481.44     18.35 o 
  -6   7   3        2.44        3.69      2.40 o 
  -5   7   3      562.38      580.13     12.59 o 
  -4   7   3       24.11       23.34      1.94 o 
   0   7   3       35.59       27.34      2.64 o 
   1   7   3      143.95      135.83      5.86 o 
   2   7   3      295.80      254.73      8.56 o 
   3   7   3      140.75      139.01      6.21 o 
   4   7   3       23.36       25.28      1.60 o 
   5   7   3      565.66      606.00      9.27 o 
   6   7   3        2.66        2.83      1.01 o 
   7   7   3      511.89      521.17      8.90 o 
   8   7   3      159.46      142.45      6.63 o 
   9   7   3      202.55      197.99      8.67 o 
  10   7   3       19.04       13.91      2.39 o 
 -10   8   3       73.48       64.85      5.11 o 
  -9   8   3       43.79       36.25      4.61 o 
  -8   8   3       18.11       20.15      3.92 o 
  -7   8   3       80.07       71.41      6.71 o 
  -6   8   3       54.64       54.83      5.90 o 
  -5   8   3      244.19      241.76     18.88 o 
  -4   8   3       88.47       93.29      3.89 o 
  -3   8   3      513.56      508.89     12.05 o 
  -2   8   3        0.86        1.84      1.32 o 
  -1   8   3       63.63       59.58      4.57 o 
   0   8   3        1.84        1.62      1.05 o 
   1   8   3       65.35       60.44      3.97 o 
   2   8   3        0.98        2.71      1.12 o 
   3   8   3      511.51      491.54      8.91 o 
   4   8   3       89.69       87.91      3.48 o 
   5   8   3      243.94      256.19      5.81 o 
   6   8   3       54.46       54.81      2.84 o 
   7   8   3       80.50       75.81      3.64 o 
   8   8   3       18.26       21.71      2.69 o 
   9   8   3       43.58       29.34      3.78 o 
  -9   9   3      110.56      110.29      7.09 o 
  -8   9   3        4.33        3.13      2.17 o 
  -7   9   3      258.92      262.39     12.81 o 
  -6   9   3       27.33       28.25      4.44 o 
  -5   9   3      171.68      180.99      6.97 o 
  -4   9   3      801.71      804.57     24.34 o 
  -3   9   3       17.15       21.45      4.22 o 
  -2   9   3        0.48       -0.19      0.85 o 
  -1   9   3      909.99      865.58     12.25 o 
   0   9   3      101.12       99.50      6.27 o 
   1   9   3      911.46      845.52     15.57 o 
   2   9   3        0.47        0.41      1.24 o 
   3   9   3       15.79       17.21      2.76 o 
   4   9   3      799.79      806.54     13.21 o 
   5   9   3      173.42      194.04      7.35 o 
   6   9   3       27.18       23.10      2.44 o 
   7   9   3      263.54      249.81      7.71 o 
   8   9   3        4.28        3.20      1.95 o 
  -9  10   3       37.76       28.87      3.43 o 
  -8  10   3       68.89       75.97      6.08 o 
  -7  10   3       11.14        9.68      2.89 o 
  -6  10   3       98.40      107.79      8.04 o 
  -5  10   3        8.23        9.87      1.95 o 
  -4  10   3      531.37      553.65     12.84 o 
  -3  10   3      128.06      124.70      5.56 o 
  -2  10   3     1197.06     1194.27     16.43 o 
  -1  10   3      154.66      150.92      5.13 o 
   0  10   3        2.14        0.69      1.52 o 
   1  10   3      152.38      148.66      8.04 o 
   2  10   3     1198.00     1171.48     20.68 o 
   3  10   3      127.33      132.84      5.07 o 
   4  10   3      536.25      577.31     13.74 o 
   5  10   3        8.27        8.21      4.43 o 
   6  10   3       98.59      102.30      5.25 o 
   7  10   3       11.00       10.69      2.40 o 
  -8  11   3       16.16       24.22      3.26 o 
  -7  11   3        2.75        1.54      1.60 o 
  -6  11   3      183.56      188.06     10.26 o 
  -5  11   3      137.34      136.57      5.97 o 
  -4  11   3      320.73      311.68      9.29 o 
  -3  11   3      304.43      286.81      8.70 o 
  -2  11   3       32.50       33.91      2.94 o 
  -1  11   3        0.62        0.69      0.86 o 
   0  11   3       76.29       70.26      5.87 o 
   1  11   3        0.71        1.35      1.67 o 
   2  11   3       31.84       35.48      2.56 o 
   3  11   3      304.87      290.64      7.44 o 
   4  11   3      317.83      329.32      9.97 o 
   5  11   3      136.85      133.98      6.06 o 
   6  11   3      184.71      209.11      9.89 o 
  -7  12   3       24.36       21.25      3.14 o 
  -6  12   3       47.34       44.79      4.73 o 
  -5  12   3       22.68       18.41      3.45 o 
  -4  12   3      227.05      245.74      7.97 o 
  -3  12   3      102.17       99.43      5.17 o 
  -2  12   3       44.19       46.56      3.41 o 
  -1  12   3       79.69       82.85      6.47 o 
   0  12   3      174.33      145.86      8.69 o 
   1  12   3       79.87       86.29      6.78 o 
   2  12   3       44.80       45.95      2.90 o 
   3  12   3      103.43       92.53      4.07 o 
   4  12   3      228.55      244.97      8.24 o 
   5  12   3       22.26       23.82      3.55 o 
   6  12   3       47.38       42.02      4.14 o 
  -6  13   3       91.02       89.57      5.84 o 
  -5  13   3       57.15       68.79      5.45 o 
  -4  13   3       10.47        8.72      1.57 o 
  -3  13   3        5.88        8.70      2.72 o 
  -2  13   3      203.50      198.84      9.16 o 
  -1  13   3       16.29       11.97      2.69 o 
   0  13   3      212.36      189.31      9.89 o 
   1  13   3       16.33       13.78      2.48 o 
   2  13   3      203.15      211.49      7.40 o 
   3  13   3        5.80        6.22      2.50 o 
   4  13   3       10.69        7.68      2.32 o 
   5  13   3       56.77       70.31      5.32 o 
   6  13   3       89.75       86.91      5.30 o 
  -4  14   3       32.14       34.65      3.54 o 
  -3  14   3      153.24      164.62      5.49 o 
  -2  14   3       29.02       31.92      3.80 o 
  -1  14   3       43.43       46.06      3.79 o 
   0  14   3        3.37        8.97      4.01 o 
   1  14   3       43.39       46.20      3.31 o 
   2  14   3       28.75       29.87      3.84 o 
   3  14   3      151.81      160.81      8.33 o 
   4  14   3       31.91       36.08      3.78 o 
   5  14   3        1.00        1.33      1.28 o 
  -2  15   3        1.12        1.99      2.26 o 
  -1  15   3       26.51       31.26      2.35 o 
   0  15   3        0.33        1.43      1.08 o 
   1  15   3       26.71       33.13      3.62 o 
   2  15   3        1.00        1.32      1.47 o 
   3  15   3       27.57       29.71      3.09 o 
   0   0   4     3316.45     2960.44     48.34 o 
   1   0   4      385.37      346.82      7.63 o 
   2   0   4       17.75       14.33      0.63 o 
   3   0   4     4154.50     3798.21     45.21 o 
   4   0   4       34.58       41.83      2.20 o 
   5   0   4     1951.38     2058.08     27.62 o 
   6   0   4      362.90      365.31      8.39 o 
   7   0   4        4.20        4.82      1.13 o 
   8   0   4       41.25       33.78      3.25 o 
   9   0   4      140.95      147.48     14.16 o 
  10   0   4      394.21      424.90     11.84 o 
  11   0   4        0.45        2.45      1.22 o 
 -11   1   4       48.19       50.04      3.56 o 
 -10   1   4      154.35      149.68      6.67 o 
  -9   1   4      145.93      159.50      7.02 o 
  -8   1   4      117.89      116.40      7.72 o 
  -7   1   4      129.86      140.41      5.14 o 
  -6   1   4      134.08      134.56      4.95 o 
  -5   1   4      710.05      729.94     12.44 o 
  -4   1   4      715.41      772.27     13.39 o 
  -3   1   4      907.87      833.23     12.27 o 
  -2   1   4     2707.50     2629.34     31.58 o 
  -1   1   4     1580.07     1431.12     14.52 o 
   1   1   4     1579.17     1372.16     28.44 o 
   2   1   4     2730.46     2591.39     44.40 o 
   3   1   4      910.65      817.14     17.42 o 
   4   1   4      715.35      756.92     12.21 o 
   5   1   4      711.19      722.58     12.39 o 
   6   1   4      132.21      133.82      4.74 o 
   7   1   4      129.34      131.19      7.62 o 
   8   1   4      118.08      108.20      6.84 o 
   9   1   4      147.04      162.61      7.16 o 
  10   1   4      154.52      154.34      6.86 o 
  11   1   4       47.62       45.69      3.53 o 
 -11   2   4       10.37       10.26      2.65 o 
 -10   2   4       36.59       45.30      3.73 o 
  -9   2   4      249.92      253.16     15.91 o 
  -8   2   4       62.75       61.73      5.66 o 
  -7   2   4      157.55      152.59      5.76 o 
  -6   2   4      113.43      137.27      3.95 o 
  -5   2   4      242.92      232.84      5.81 o 
  -4   2   4      632.66      720.67     16.44 o 
  -3   2   4     3238.84     3149.56     38.11 o 
  -2   2   4      328.05      328.58      8.37 o 
  -1   2   4     1738.00     1724.05     18.53 o 
   1   2   4     1743.97     1711.78     30.41 o 
   3   2   4     3243.42     3166.20     54.73 o 
   4   2   4      631.23      718.78     17.05 o 
   5   2   4      241.63      229.54      6.09 o 
   6   2   4      114.19      140.61      4.94 o 
   7   2   4      156.88      147.09      6.17 o 
   8   2   4       64.32       65.18      4.42 o 
   9   2   4      251.98      246.97      8.93 o 
  10   2   4       36.79       43.05      5.34 o 
  11   2   4       10.52        9.76      1.89 o 
 -10   3   4       35.61       44.66      5.17 o 
  -9   3   4       34.65       36.94      3.70 o 
  -8   3   4      162.23      163.55      9.33 o 
  -7   3   4      312.54      316.03     11.38 o 
  -6   3   4      724.59      701.10     11.20 o 
  -5   3   4     1895.08     1899.41     36.83 o 
  -4   3   4      648.75      625.42     14.78 o 
  -3   3   4      704.59      795.20     16.37 o 
  -2   3   4     2933.85     2798.23     46.40 o 
  -1   3   4      929.45      870.71     11.53 o 
   0   3   4       68.15       71.28      3.52 o 
   1   3   4      931.73      860.42     17.63 o 
   2   3   4     2928.61     2694.22     47.05 o 
   4   3   4      647.84      653.93     16.24 o 
   5   3   4     1901.41     1929.78     38.48 o 
   6   3   4      723.00      724.18     11.29 o 
   7   3   4      314.10      333.64     14.70 o 
   8   3   4      161.55      159.16     10.65 o 
   9   3   4       35.13       37.43      3.57 o 
  10   3   4       36.43       38.43      4.03 o 
  11   3   4       12.06       11.06      1.88 o 
 -11   4   4       49.14       37.40      4.09 o 
  -8   4   4      208.05      185.38      9.93 o 
  -7   4   4      227.15      227.27     10.48 o 
  -6   4   4      119.14      114.71      5.69 o 
  -5   4   4     1160.30     1238.66     26.26 o 
  -4   4   4      640.89      605.93     14.45 o 
  -3   4   4      766.48      794.45     16.35 o 
  -2   4   4      148.74      164.83      4.70 o 
  -1   4   4     2186.37     2152.89     38.78 o 
   0   4   4      129.95      103.85      4.56 o 
   1   4   4     2205.71     2031.94     36.64 o 
   2   4   4      148.17      149.89      5.91 o 
   5   4   4     1167.29     1345.83     29.45 o 
   6   4   4      121.91      126.35      4.69 o 
   7   4   4      225.86      236.85      7.95 o 
   8   4   4      208.92      184.45     11.67 o 
   9   4   4      417.71      403.50     19.93 o 
  10   4   4        4.62        9.04      1.99 o 
  11   4   4       48.74       47.38      3.31 o 
 -11   5   4       15.56       15.27      2.66 o 
 -10   5   4      130.69      133.31      8.47 o 
  -5   5   4      495.27      543.98     14.52 o 
  -4   5   4      129.14      123.89      5.39 o 
  -1   5   4       15.64       14.56      1.93 o 
   0   5   4       37.50       37.01      2.83 o 
   1   5   4       15.17       19.33      2.13 o 
   2   5   4      454.29      459.69     12.29 o 
   3   5   4      192.84      166.30      6.98 o 
   4   5   4      130.18      123.55      6.22 o 
   5   5   4      495.47      543.71     12.22 o 
   6   5   4       31.60       36.12      3.22 o 
   7   5   4       92.91       82.33      4.84 o 
   8   5   4       42.64       39.84      5.80 o 
   9   5   4       23.79       24.58      2.84 o 
  10   5   4      130.84      134.83      5.92 o 
  11   5   4       15.21       16.78      1.94 o 
 -10   6   4       36.19       33.24      4.28 o 
  -9   6   4      200.26      169.83     10.17 o 
  -8   6   4      179.43      173.70     10.55 o 
  -7   6   4       37.63       39.96      5.07 o 
  -6   6   4      665.92      623.68     20.14 o 
  -5   6   4      216.38      189.62      9.57 o 
  -4   6   4      212.39      236.09     10.02 o 
  -1   6   4      635.25      640.60     15.91 o 
   0   6   4       90.64       79.22      4.47 o 
   1   6   4      628.28      629.03     15.37 o 
   2   6   4      799.28      813.41     18.75 o 
   3   6   4      322.83      369.22     11.45 o 
   4   6   4      213.11      246.54      7.65 o 
   5   6   4      217.77      197.47      4.62 o 
   6   6   4      666.76      681.50     11.64 o 
   7   6   4       38.33       48.52      5.83 o 
   8   6   4      180.09      196.11     12.01 o 
   9   6   4      200.22      206.32      7.58 o 
  10   6   4       35.02       33.29      2.92 o 
 -10   7   4       82.29       82.73      6.09 o 
  -9   7   4       52.07       50.47      5.43 o 
  -8   7   4      180.36      160.28     10.07 o 
  -7   7   4        0.55       -0.09      2.09 o 
  -6   7   4      329.56      297.95     13.51 o 
  -5   7   4      153.55      154.93      8.98 o 
  -4   7   4      183.10      189.38      8.28 o 
  -3   7   4      108.71      121.80      6.85 o 
   0   7   4      259.91      230.14      8.49 o 
   1   7   4      103.46      107.41      5.48 o 
   2   7   4      591.79      567.09     14.96 o 
   3   7   4      109.72      120.07      3.74 o 
   4   7   4      182.54      192.69      5.37 o 
   5   7   4      153.24      154.03      4.20 o 
   6   7   4      325.65      331.52      7.85 o 
   7   7   4        0.62        2.91      1.32 o 
   8   7   4      181.89      180.83     11.43 o 
   9   7   4       51.49       55.09      6.14 o 
 -10   8   4        9.07        3.08      1.64 o 
  -9   8   4       61.38       50.90      5.24 o 
  -8   8   4       25.21       25.68      4.19 o 
  -7   8   4      430.23      434.57     17.23 o 
  -6   8   4       95.13       92.40      7.48 o 
  -5   8   4      271.09      265.69      8.26 o 
  -4   8   4      227.76      227.50      7.19 o 
  -3   8   4       68.16       69.34      3.67 o 
  -2   8   4       25.00       34.13      2.75 o 
  -1   8   4      289.75      297.32     10.95 o 
   0   8   4      359.35      385.09     12.53 o 
   1   8   4      289.04      274.13      7.27 o 
   2   8   4       24.74       28.53      1.90 o 
   3   8   4       67.73       65.62      2.90 o 
   4   8   4      230.31      224.56      5.92 o 
   5   8   4      271.55      268.17      7.06 o 
   6   8   4       96.61      103.63      4.34 o 
   7   8   4      432.05      456.92      9.56 o 
   8   8   4       25.60       27.58      4.70 o 
  -9   9   4        1.82       -0.79      1.63 o 
  -8   9   4       72.15       58.27      5.72 o 
  -7   9   4       11.53        9.87      2.98 o 
  -6   9   4      128.93      122.68      8.75 o 
  -5   9   4      348.70      358.27      9.98 o 
  -4   9   4       53.76       53.96      3.63 o 
  -3   9   4       30.31       34.68      2.85 o 
  -2   9   4      715.66      663.76     13.16 o 
  -1   9   4      160.33      155.49      8.21 o 
   0   9   4        0.29        4.50      1.55 o 
   1   9   4      162.10      159.65      5.90 o 
   2   9   4      720.03      694.50     14.21 o 
   3   9   4       30.75       27.74      2.23 o 
   4   9   4       54.60       59.63      5.39 o 
   5   9   4      349.60      349.84     10.17 o 
   6   9   4      128.30      117.30      5.57 o 
   7   9   4       11.58       12.07      2.40 o 
  -9  10   4       24.32       14.71      2.40 o 
  -8  10   4       54.06       49.03      4.83 o 
  -7  10   4       18.08       17.70      3.48 o 
  -6  10   4        6.51        2.73      2.20 o 
  -5  10   4      202.80      217.69     11.50 o 
  -4  10   4      352.62      350.52      9.76 o 
  -3  10   4      188.70      180.55     13.42 o 
  -2  10   4      200.83      203.02      6.79 o 
  -1  10   4      252.97      244.43     11.02 o 
   0  10   4      303.69      280.28     11.72 o 
   1  10   4      255.70      229.01      7.56 o 
   2  10   4      200.46      202.23      7.26 o 
   3  10   4      189.83      191.82      6.30 o 
   4  10   4      354.96      351.47     13.09 o 
   5  10   4      204.15      218.11     15.78 o 
   6  10   4        6.70        4.62      3.34 o 
   7  10   4       18.37       17.16      2.71 o 
  -8  11   4       23.29       17.48      2.88 o 
  -7  11   4       10.34        8.67      2.35 o 
  -6  11   4      172.12      195.11     10.39 o 
  -5  11   4      304.46      282.61     13.13 o 
  -4  11   4      179.83      182.17      6.86 o 
  -3  11   4        5.81        8.48      1.75 o 
  -2  11   4      181.69      194.39      6.83 o 
  -1  11   4       66.33       65.74      5.85 o 
   0  11   4      105.17      110.48      7.30 o 
   1  11   4       64.99       65.02      4.56 o 
   2  11   4      179.23      188.64      7.19 o 
   3  11   4        6.14        4.92      3.01 o 
   4  11   4      181.41      194.50      7.56 o 
   5  11   4      304.36      303.20      9.28 o 
   6  11   4      171.47      194.18      9.24 o 
  -7  12   4       21.75       17.22      2.69 o 
  -6  12   4       85.94       81.88      6.22 o 
  -5  12   4       40.21       38.48      4.56 o 
  -4  12   4        8.93        9.93      1.75 o 
  -3  12   4       45.66       46.09      3.36 o 
  -2  12   4        5.39        2.57      1.97 o 
  -1  12   4       24.13       20.23      3.48 o 
   0  12   4        9.96        7.79      2.58 o 
   1  12   4       23.96       20.03      3.55 o 
   2  12   4        5.50        1.79      1.27 o 
   3  12   4       44.53       44.89      3.44 o 
   4  12   4        9.22        6.32      1.88 o 
   5  12   4       39.87       42.01      4.38 o 
   6  12   4       87.23       83.81      5.54 o 
  -6  13   4       50.35       48.36      4.15 o 
  -5  13   4        9.03        6.22      2.14 o 
  -4  13   4       57.47       70.39      5.76 o 
  -3  13   4        6.69       10.13      1.88 o 
  -2  13   4        7.44        9.70      2.69 o 
  -1  13   4       18.60       18.42      3.39 o 
   0  13   4        4.13        6.93      2.33 o 
   1  13   4       18.77       16.23      2.48 o 
   2  13   4        7.74        8.90      1.79 o 
   3  13   4        6.71        7.97      1.88 o 
   4  13   4       57.19       62.93      5.28 o 
   5  13   4        8.93        7.34      2.14 o 
   6  13   4       51.61       52.79      3.97 o 
  -4  14   4        0.82       -0.19      1.46 o 
  -3  14   4       23.09       32.13      3.60 o 
  -2  14   4       30.82       28.68      3.57 o 
  -1  14   4       43.43       49.54      3.31 o 
   0  14   4       33.61       31.87      3.40 o 
   1  14   4       43.78       48.25      3.71 o 
   2  14   4       31.03       32.52      3.98 o 
   3  14   4       22.82       30.16      3.59 o 
   4  14   4        0.76       -0.01      1.27 o 
  -2  15   4       54.24       67.42      4.63 o 
  -1  15   4       49.58       45.97      2.80 o 
   0  15   4       20.64       22.81      2.84 o 
   1  15   4       48.96       47.27      4.15 o 
   2  15   4       54.69       60.13      4.57 o 
   1   0   5     2441.56     2316.62     37.55 o 
   2   0   5     1646.96     1511.79     24.14 o 
   3   0   5     1584.23     1618.45     36.09 o 
   4   0   5       90.27       89.04      3.39 o 
   5   0   5       27.89       37.05      2.66 o 
   6   0   5      602.84      646.12     10.20 o 
   7   0   5     1784.14     1905.57     28.78 o 
   8   0   5      367.46      376.15     14.69 o 
   9   0   5        5.79        7.67      2.64 o 
  10   0   5       50.69       40.52      3.63 o 
  11   0   5       42.21       36.71      3.18 o 
 -11   1   5       29.53       34.45      4.36 o 
 -10   1   5       28.73       35.81      3.37 o 
  -9   1   5      134.74      138.69      6.67 o 
  -8   1   5       95.09       91.73      6.99 o 
  -7   1   5       97.93       87.55      4.46 o 
  -6   1   5       15.20       18.75      1.99 o 
  -5   1   5      107.29      124.64      7.96 o 
  -4   1   5       15.35       20.71      1.72 o 
  -3   1   5     1909.94     1951.62     25.20 o 
  -2   1   5     1548.86     1605.87     20.66 o 
  -1   1   5     5067.12     4623.47     77.18 o 
   0   1   5      105.66       93.77      3.28 o 
   1   1   5     5056.44     4536.67     50.37 o 
   3   1   5     1908.20     1931.53     35.64 o 
   4   1   5       15.10       23.65      1.83 o 
   5   1   5      107.90      127.71      4.54 o 
   6   1   5       14.93       22.91      2.10 o 
   7   1   5       96.25       85.06      6.17 o 
   8   1   5       95.17       95.20      5.37 o 
   9   1   5      134.33      127.48      6.31 o 
  10   1   5       28.64       32.36      3.21 o 
  11   1   5       29.66       28.98      2.74 o 
 -11   2   5       42.28       52.16      5.07 o 
 -10   2   5       66.07       63.08      4.30 o 
  -9   2   5      238.63      244.44      8.81 o 
  -8   2   5       23.38       33.53      4.41 o 
  -7   2   5      198.61      201.80      9.95 o 
  -6   2   5       89.91       84.72      4.01 o 
  -5   2   5      374.70      392.38     11.97 o 
  -4   2   5       38.85       39.94      2.27 o 
  -3   2   5     1075.06     1100.54     15.72 o 
  -2   2   5      182.83      220.52      4.66 o 
  -1   2   5     1946.99     1780.92     22.68 o 
   0   2   5      536.54      520.17      7.48 o 
   1   2   5     1955.84     1891.55     34.01 o 
   3   2   5     1071.84     1103.36     23.03 o 
   4   2   5       37.86       34.75      3.13 o 
   5   2   5      373.19      384.49     11.81 o 
   6   2   5       91.14       98.64      3.47 o 
   7   2   5      196.96      198.44      7.29 o 
   8   2   5       23.60       24.03      2.90 o 
   9   2   5      236.42      237.18      8.69 o 
  10   2   5       66.46       66.22      4.45 o 
  11   2   5       41.75       47.91      3.45 o 
 -11   3   5        7.31        6.38      1.34 o 
 -10   3   5       26.90       26.92      4.38 o 
  -9   3   5      561.35      532.41     18.36 o 
  -8   3   5      165.18      170.98      9.60 o 
  -7   3   5      500.25      504.10     16.83 o 
  -6   3   5       89.52       91.10      4.17 o 
  -5   3   5      418.97      441.79     12.73 o 
  -4   3   5      228.67      245.39      8.06 o 
  -3   3   5     2099.13     2263.03     39.65 o 
  -2   3   5       57.65       53.41      2.56 o 
  -1   3   5      912.68      885.60     18.72 o 
   0   3   5      152.00      154.25      5.72 o 
   1   3   5      904.35      908.96     18.93 o 
   2   3   5       55.56       55.88      3.49 o 
   5   3   5      427.96      483.30     14.71 o 
   6   3   5       91.56       99.84      3.73 o 
   7   3   5      499.21      508.29     12.38 o 
   8   3   5      168.13      186.95      7.48 o 
   9   3   5      563.16      555.56     13.93 o 
  10   3   5       26.87       27.30      3.33 o 
  11   3   5        7.33        2.78      1.36 o 
 -11   4   5       26.07       29.17      2.82 o 
 -10   4   5       59.18       52.86      5.38 o 
  -6   4   5      678.16      660.86     17.70 o 
  -5   4   5      683.36      717.06     17.57 o 
  -4   4   5      721.35      709.08     16.19 o 
  -3   4   5      700.97      762.51     15.83 o 
  -1   4   5      101.33      118.29      5.37 o 
   0   4   5        3.95        8.80      1.65 o 
   1   4   5      100.13      110.87      5.12 o 
   2   4   5     1192.94     1078.35     22.94 o 
   3   4   5      701.87      735.65     17.67 o 
   6   4   5      681.67      656.16     13.55 o 
   7   4   5      132.27      153.26      8.83 o 
   8   4   5      129.72      141.33      6.47 o 
   9   4   5        5.17        6.77      2.07 o 
  10   4   5       59.15       53.40      3.84 o 
  11   4   5       25.54       29.27      2.54 o 
 -11   5   5        4.35        6.34      1.18 o 
 -10   5   5       40.34       36.63      4.33 o 
  -9   5   5       88.19       84.13      7.20 o 
  -1   5   5     4378.16     4172.87     71.98 o 
   0   5   5      336.97      344.72     10.41 o 
   1   5   5     4388.58     4146.18     71.11 o 
   2   5   5      481.61      478.55     13.14 o 
   3   5   5       55.66       48.90      3.90 o 
   4   5   5      170.55      165.16      7.60 o 
   5   5   5       23.43       21.34      2.02 o 
   6   5   5       38.60       33.63      3.10 o 
   7   5   5       34.90       25.03      2.87 o 
   8   5   5       65.08       55.43      4.01 o 
   9   5   5       88.04       96.55      5.19 o 
  10   5   5       40.79       42.19      3.18 o 
  11   5   5        4.24        5.01      2.22 o 
 -10   6   5       16.83       18.55      3.19 o 
  -9   6   5       94.50       74.91      6.62 o 
  -8   6   5       15.50       11.67      3.17 o 
  -7   6   5       81.89       86.51      7.24 o 
  -6   6   5      141.11      139.50      8.82 o 
  -5   6   5       39.91       39.16      4.51 o 
  -4   6   5      104.31      109.94      6.70 o 
  -1   6   5      542.09      508.73     14.20 o 
   0   6   5     1589.92     1469.30     29.90 o 
   1   6   5      543.78      506.32     13.92 o 
   2   6   5      469.47      428.83     12.65 o 
   3   6   5       28.47       33.01      3.23 o 
   4   6   5      104.54      109.90      3.10 o 
   5   6   5       39.36       34.59      2.44 o 
   6   6   5      141.47      141.11      6.45 o 
   7   6   5       81.10       92.62      6.26 o 
   8   6   5       15.22       19.75      4.30 o 
   9   6   5       94.25       91.13      7.83 o 
  10   6   5       16.51       16.68      3.46 o 
 -10   7   5        0.66        1.18      1.31 o 
  -9   7   5      235.15      187.24     10.18 o 
  -8   7   5       40.08       36.98      4.82 o 
  -7   7   5      143.93      135.12      9.25 o 
  -6   7   5       12.10        7.71      3.01 o 
  -5   7   5       92.22       92.47      6.98 o 
  -4   7   5       30.37       35.91      2.83 o 
  -3   7   5     1111.81     1112.61     27.60 o 
  -2   7   5      295.68      288.06     10.56 o 
  -1   7   5       40.76       39.54      3.74 o 
   0   7   5      150.64      173.88      7.60 o 
   1   7   5       41.60       35.67      3.39 o 
   2   7   5      295.25      299.26      9.37 o 
   3   7   5     1105.55     1106.16     14.90 o 
   4   7   5       30.86       31.92      1.82 o 
   5   7   5       90.81       89.07      3.79 o 
   6   7   5       12.43       11.98      2.43 o 
   7   7   5      145.16      154.36      6.99 o 
   8   7   5       40.27       45.05      5.91 o 
   9   7   5      234.92      234.62     12.25 o 
  -9   8   5       35.33       31.93      4.00 o 
  -8   8   5      167.78      140.01      9.06 o 
  -7   8   5      180.79      176.12     10.55 o 
  -6   8   5       52.34       37.46      4.81 o 
  -5   8   5       77.18       70.86      6.33 o 
  -4   8   5      368.23      352.81      9.28 o 
  -3   8   5      223.73      229.36      6.88 o 
  -2   8   5      690.29      691.81     19.34 o 
  -1   8   5      564.29      579.67     16.66 o 
   0   8   5        4.43        4.68      1.36 o 
   1   8   5      563.32      573.89     11.77 o 
   2   8   5      684.81      679.02     10.85 o 
   3   8   5      221.63      227.04      5.73 o 
   4   8   5      367.86      330.45      7.39 o 
   5   8   5       77.61       83.87      4.64 o 
   6   8   5       51.57       53.45      3.10 o 
   7   8   5      180.52      176.48      7.48 o 
   8   8   5      169.65      177.90     10.72 o 
  -9   9   5        3.57        2.45      1.54 o 
  -8   9   5      175.00      158.58      9.08 o 
  -7   9   5       15.22       14.66      3.33 o 
  -6   9   5      197.48      184.90     10.71 o 
  -5   9   5      308.87      289.22     13.32 o 
  -4   9   5      271.15      273.31      8.24 o 
  -3   9   5      364.66      358.74      9.29 o 
  -2   9   5      418.01      444.90     15.38 o 
  -1   9   5        1.57        3.83      1.70 o 
   0   9   5     1065.57     1084.82     18.84 o 
   1   9   5        1.58        2.20      0.90 o 
   2   9   5      424.88      441.49     10.90 o 
   3   9   5      366.71      355.19      9.83 o 
   4   9   5      275.14      277.44      7.02 o 
   5   9   5      314.12      325.25     20.13 o 
   6   9   5      199.91      207.80      7.38 o 
   7   9   5       15.41       19.14      3.82 o 
  -8  10   5       21.34       20.53      3.19 o 
  -7  10   5      281.82      275.77     12.39 o 
  -6  10   5        3.96        3.95      2.05 o 
  -5  10   5      647.88      615.95     20.58 o 
  -4  10   5      284.75      294.63     13.24 o 
  -3  10   5      102.21      115.65      5.16 o 
  -2  10   5      249.45      254.92     11.76 o 
  -1  10   5      523.03      500.77     16.78 o 
   0  10   5      417.04      440.65     15.73 o 
   1  10   5      522.65      500.22     11.99 o 
   2  10   5      250.39      256.95      8.39 o 
   3  10   5      101.89      117.82      6.40 o 
   4  10   5      284.88      293.42      9.39 o 
   5  10   5      643.80      640.40     14.62 o 
   6  10   5        4.02        6.64      1.85 o 
   7  10   5      279.22      290.75     10.56 o 
  -8  11   5       33.08       40.60      3.83 o 
  -7  11   5       41.55       43.31      4.57 o 
  -6  11   5       77.18       70.48      6.16 o 
  -5  11   5       24.17       17.53      3.63 o 
  -4  11   5      363.12      344.14     14.47 o 
  -3  11   5      433.96      445.32     10.87 o 
  -2  11   5      605.67      616.80     19.94 o 
  -1  11   5      540.64      537.01     18.15 o 
   0  11   5      361.34      359.11     13.89 o 
   1  11   5      541.92      528.17     15.95 o 
   2  11   5      606.96      627.41     14.28 o 
   3  11   5      439.00      425.88      9.27 o 
   4  11   5      366.58      362.17     10.54 o 
   5  11   5       24.96       23.75      2.75 o 
   6  11   5       76.92       73.24      5.79 o 
  -7  12   5       70.67       79.98      5.35 o 
  -6  12   5       40.74       35.44      4.19 o 
  -5  12   5       39.79       33.82      4.36 o 
  -4  12   5       63.58       62.43      5.77 o 
  -3  12   5       76.01       79.40      6.58 o 
  -2  12   5      291.20      278.70     12.57 o 
  -1  12   5        4.34        6.91      2.33 o 
   0  12   5       43.36       52.46      5.29 o 
   1  12   5        4.57        6.08      2.32 o 
   2  12   5      289.68      282.88      7.23 o 
   3  12   5       76.46       75.38      3.65 o 
   4  12   5       62.94       57.36      3.94 o 
   5  12   5       40.00       43.86      3.29 o 
   6  12   5       40.99       43.25      3.85 o 
  -6  13   5        0.60        1.56      1.37 o 
  -5  13   5      172.78      193.19      9.02 o 
  -4  13   5       17.10       15.34      3.14 o 
  -2  13   5       46.93       45.23      4.74 o 
  -1  13   5       54.84       55.91      5.21 o 
   0  13   5      273.01      267.78     11.75 o 
   1  13   5       54.31       54.05      6.53 o 
   2  13   5       46.82       46.07      3.86 o 
   3  13   5       67.14       73.02      4.17 o 
   4  13   5       17.62       14.74      1.99 o 
   5  13   5      171.55      194.73      8.42 o 
  -4  14   5        1.17       -0.02      1.30 o 
  -3  14   5       32.34       31.79      3.56 o 
  -2  14   5        5.62        8.46      2.08 o 
  -1  14   5        8.07       10.32      2.47 o 
   0  14   5        1.38        4.64      1.45 o 
   1  14   5        7.96        9.57      1.75 o 
   2  14   5        5.39        6.72      2.10 o 
   3  14   5       32.69       36.09      3.77 o 
   4  14   5        1.14        1.05      1.38 o 
  -1  15   5      107.72      100.51      4.04 o 
   0  15   5       94.98      120.86      4.52 o 
   1  15   5      107.77      112.99      6.21 o 
   0   0   6     2989.94     2898.00     48.70 o 
   1   0   6     2965.76     2666.54     26.04 o 
   2   0   6       54.12       53.91      3.56 o 
   3   0   6     4346.06     3946.75     47.87 o 
   4   0   6      170.43      169.71      5.08 o 
   5   0   6      184.11      218.52      6.26 o 
   6   0   6       61.20       66.32      3.04 o 
   7   0   6      298.28      275.69     11.71 o 
   8   0   6       93.49      102.56      7.36 o 
   9   0   6      188.33      178.71      7.53 o 
  10   0   6      245.63      269.99      9.03 o 
  11   0   6       79.71       96.56      7.24 o 
 -11   1   6       83.66       97.32      7.10 o 
 -10   1   6       74.02       76.27      7.09 o 
  -9   1   6       41.65       36.86      3.63 o 
  -8   1   6      131.72      131.75      8.45 o 
  -7   1   6      165.12      152.28      8.67 o 
  -6   1   6      352.66      380.27     10.66 o 
  -5   1   6      614.04      672.46     12.58 o 
  -4   1   6     1398.87     1438.92     20.68 o 
  -3   1   6      855.92      854.33     13.70 o 
  -2   1   6      506.85      535.09     13.12 o 
  -1   1   6     1160.42     1120.22     12.41 o 
   0   1   6     2734.91     2612.05     25.57 o 
   1   1   6     1159.55     1090.87     11.77 o 
   3   1   6      854.14      869.13     19.38 o 
   4   1   6     1405.25     1441.08     25.66 o 
   5   1   6      611.40      637.12     12.18 o 
   6   1   6      348.02      373.74      8.68 o 
   7   1   6      165.55      161.57      5.91 o 
   8   1   6      131.72      129.23      6.26 o 
   9   1   6       41.72       33.32      3.38 o 
  10   1   6       73.90       82.94      5.35 o 
  11   1   6       83.13       90.78      6.95 o 
 -11   2   6       55.58       56.75      5.77 o 
 -10   2   6       87.32       90.40      4.77 o 
  -9   2   6      394.27      410.40     15.92 o 
  -8   2   6      329.68      315.28     13.55 o 
  -7   2   6      720.99      709.85     20.95 o 
  -6   2   6       31.20       35.21      2.71 o 
  -5   2   6      225.93      236.52      9.03 o 
  -4   2   6      314.00      329.26      7.40 o 
  -3   2   6      396.29      469.95      8.67 o 
  -2   2   6      715.73      716.05     11.00 o 
  -1   2   6      545.74      534.43      7.90 o 
   0   2   6       69.40       64.07      2.53 o 
   1   2   6      538.52      549.37     13.11 o 
   2   2   6      710.05      676.53     15.70 o 
   4   2   6      311.90      307.59     10.61 o 
   5   2   6      226.46      245.01      8.40 o 
   6   2   6       31.59       33.65      2.14 o 
   7   2   6      722.16      718.33     15.34 o 
   8   2   6      330.89      308.64      9.78 o 
   9   2   6      393.18      423.75     11.91 o 
  10   2   6       87.04       87.52      5.04 o 
  11   2   6       56.40       57.73      5.50 o 
 -11   3   6       99.54       93.05      6.99 o 
 -10   3   6      149.23      162.82      9.94 o 
  -7   3   6      390.42      412.71     15.23 o 
  -6   3   6      344.59      336.47      8.67 o 
  -5   3   6      569.46      650.43     16.78 o 
  -4   3   6      320.11      376.20     10.74 o 
  -3   3   6      426.93      447.03     11.01 o 
  -2   3   6     1435.67     1482.68     26.51 o 
  -1   3   6      330.07      340.09      9.95 o 
   0   3   6     1015.26     1068.30     22.11 o 
   1   3   6      325.50      368.64     10.43 o 
   2   3   6     1434.52     1418.82     28.40 o 
   3   3   6      426.00      406.09     12.12 o 
   6   3   6      345.47      346.38     10.80 o 
   7   3   6      389.10      417.27     13.32 o 
   8   3   6      149.82      122.44      5.99 o 
   9   3   6       31.66       40.79      3.61 o 
  10   3   6      149.49      152.72      6.44 o 
  11   3   6       99.31      120.06      7.26 o 
 -10   4   6        8.08        7.69      1.72 o 
  -1   4   6     1417.80     1452.75     29.27 o 
   0   4   6       89.44       89.53      4.87 o 
   1   4   6     1416.98     1504.94     29.89 o 
   2   4   6      279.78      278.10      9.42 o 
   3   4   6       76.54       75.35      4.81 o 
   4   4   6      223.10      236.68      9.46 o 
   5   4   6      489.30      465.36     10.99 o 
   6   4   6      130.36      129.70      4.50 o 
   7   4   6       51.52       63.42      4.08 o 
   8   4   6       67.83       62.96      4.24 o 
   9   4   6      189.54      208.58      7.75 o 
  10   4   6        7.98        6.22      1.57 o 
  11   4   6       26.95       28.56      3.84 o 
 -10   5   6       31.13       30.40      3.85 o 
  -9   5   6       35.67       27.67      4.14 o 
  -8   5   6      153.76      135.43      8.96 o 
  -7   5   6      255.64      241.23     11.99 o 
  -6   5   6      482.83      427.37     15.71 o 
  -5   5   6      619.92      589.06     17.93 o 
  -1   5   6      898.37      930.58     21.51 o 
   0   5   6      462.30      456.80     13.01 o 
   1   5   6      905.42      859.33     20.08 o 
   2   5   6     1080.90      985.94     22.47 o 
   3   5   6        9.41        4.91      1.51 o 
   4   5   6     1274.67     1262.05     20.62 o 
   5   5   6      623.58      596.59     12.43 o 
   6   5   6      483.93      473.09     12.14 o 
   7   5   6      256.76      247.68      8.56 o 
   8   5   6      154.83      164.18     10.83 o 
   9   5   6       35.42       23.93      4.48 o 
  10   5   6       31.49       29.52      4.40 o 
 -10   6   6       78.49       78.49      5.70 o 
  -9   6   6       73.07       64.10      5.89 o 
  -8   6   6      137.30      108.37      8.08 o 
  -7   6   6      325.91      293.80     13.63 o 
  -6   6   6      853.20      760.57     23.04 o 
  -5   6   6      254.71      240.45     11.15 o 
  -4   6   6       46.93       40.36      4.14 o 
  -3   6   6      394.76      402.39     13.02 o 
  -1   6   6     1001.15     1005.94     23.46 o 
   0   6   6      629.28      695.33     17.82 o 
   1   6   6      996.00      994.34     22.96 o 
   2   6   6       14.87       12.77      2.27 o 
   3   6   6      393.78      395.48      9.47 o 
   4   6   6       47.72       52.75      3.49 o 
   5   6   6      256.59      244.45      8.26 o 
   6   6   6      851.80      868.15     37.48 o 
   7   6   6      328.82      337.76     10.43 o 
   8   6   6      138.00      127.11      9.38 o 
   9   6   6       74.24       78.93      7.09 o 
  10   6   6       79.14       84.05      6.63 o 
 -10   7   6        0.03        4.06      1.52 o 
  -9   7   6       72.59       64.26      5.67 o 
  -8   7   6        3.94        3.41      2.04 o 
  -7   7   6       58.36       51.09      5.66 o 
  -6   7   6      490.58      465.47     17.37 o 
  -5   7   6        0.24        0.35      1.74 o 
  -4   7   6      356.48      331.49     13.01 o 
  -3   7   6      147.74      149.97      7.85 o 
  -2   7   6      940.93      940.27     22.87 o 
  -1   7   6       42.52       49.69      3.22 o 
   0   7   6      583.53      599.69     16.76 o 
   1   7   6       42.54       46.18      2.95 o 
   2   7   6      940.53      897.98     12.80 o 
   3   7   6      145.59      148.32      6.30 o 
   4   7   6      357.77      348.66     10.35 o 
   5   7   6        0.20        1.50      2.24 o 
   6   7   6      495.20      500.80     31.52 o 
   7   7   6       58.44       66.68      4.56 o 
   8   7   6        3.95       -2.36      2.36 o 
   9   7   6       71.64       65.60      6.22 o 
  -9   8   6       51.68       44.08      4.35 o 
  -8   8   6       53.20       47.61      5.10 o 
  -7   8   6      343.73      294.93     13.60 o 
  -6   8   6       96.14       84.01      7.08 o 
  -5   8   6        1.86        1.68      2.08 o 
  -4   8   6      205.64      187.39      9.86 o 
  -3   8   6      421.50      443.74     10.13 o 
  -2   8   6       73.68       80.09      5.78 o 
  -1   8   6      147.65      158.35     12.66 o 
   0   8   6        1.80        0.82      1.27 o 
   1   8   6      150.39      158.23      5.83 o 
   2   8   6       73.08       67.86      3.45 o 
   3   8   6      422.06      426.12     10.53 o 
   4   8   6      206.79      218.82      7.47 o 
   5   8   6        1.78        1.40      1.33 o 
   6   8   6       95.63       82.87      7.55 o 
   7   8   6      345.72      345.61     11.00 o 
   8   8   6       53.54       50.49      5.44 o 
  -9   9   6        2.36        3.17      1.47 o 
  -8   9   6       19.79       19.59      3.32 o 
  -7   9   6       46.81       42.98      4.94 o 
  -6   9   6      395.16      362.45     15.04 o 
  -5   9   6      286.86      270.02     12.70 o 
  -4   9   6     1315.25     1255.53     31.64 o 
  -3   9   6      252.60      251.56     11.55 o 
  -2   9   6      105.78      100.88      6.95 o 
  -1   9   6       12.37       12.45      1.95 o 
   0   9   6       33.88       33.92      2.85 o 
   1   9   6       12.10       13.81      2.02 o 
   2   9   6      108.74      112.03      5.21 o 
   3   9   6      252.57      238.01      7.96 o 
   4   9   6     1318.06     1296.45     22.90 o 
   5   9   6      285.60      296.32      9.19 o 
   6   9   6      392.64      386.44     12.41 o 
   7   9   6       46.18       45.04      5.28 o 
  -8  10   6       44.29       43.67      4.26 o 
  -7  10   6       18.34       15.24      3.08 o 
  -6  10   6       48.69       46.82      5.16 o 
  -5  10   6      344.42      317.25     13.83 o 
  -4  10   6      797.57      770.34     23.29 o 
  -3  10   6       56.84       58.29      5.75 o 
  -2  10   6      566.43      533.02     17.87 o 
  -1  10   6      206.17      192.28      9.87 o 
   0  10   6      331.35      299.22     13.09 o 
   1  10   6      204.32      196.80      7.16 o 
   2  10   6      567.06      550.71     13.06 o 
   3  10   6       57.58       55.58      3.18 o 
   4  10   6      797.77      786.52     16.65 o 
   5  10   6      346.07      350.62     10.09 o 
   6  10   6       49.10       47.94      8.03 o 
  -7  11   6      126.01      133.27      7.49 o 
  -6  11   6       56.13       51.49      5.10 o 
  -5  11   6        4.85        4.90      2.03 o 
  -4  11   6       21.61       23.51      3.88 o 
  -3  11   6       48.80       39.44      4.76 o 
  -2  11   6      120.51      139.94      8.74 o 
   0  11   6      106.45      110.17      7.45 o 
   1  11   6      353.48      338.68     13.62 o 
   2  11   6      119.45      131.06     14.24 o 
   3  11   6       48.76       43.92      2.88 o 
   4  11   6       21.66       16.73      2.50 o 
   5  11   6        5.31        5.00      1.60 o 
   6  11   6       55.62       63.72      5.87 o 
  -6  12   6       32.33       35.56      3.84 o 
  -5  12   6        0.99        0.35      1.51 o 
  -4  12   6       45.67       35.58      4.36 o 
  -3  12   6       24.67       31.14      4.25 o 
  -1  12   6       12.75       11.77      2.70 o 
   0  12   6      100.14      118.14      7.68 o 
   1  12   6       12.48       10.83      1.97 o 
   2  12   6       42.75       36.53      2.63 o 
   3  12   6       25.11       27.83      2.74 o 
   4  12   6       46.04       41.65      3.35 o 
   5  12   6        1.06        1.15      1.13 o 
   6  12   6       32.16       33.75      3.22 o 
  -5  13   6       31.77       41.01      3.98 o 
  -4  13   6       56.76       57.38      4.99 o 
  -3  13   6        8.43        9.68      2.38 o 
  -2  13   6       46.32       46.84      4.62 o 
  -1  13   6       12.30       12.62      2.89 o 
   0  13   6       21.24       22.43      3.31 o 
   1  13   6       12.54       13.98      2.04 o 
   2  13   6       47.57       45.94      2.68 o 
   3  13   6        8.04       11.14      2.25 o 
   4  13   6       57.39       59.70      3.52 o 
   5  13   6       32.10       38.13      3.50 o 
  -4  14   6        0.24       -1.34      1.34 o 
  -3  14   6        9.73       12.23      2.34 o 
  -2  14   6       16.44       10.71      2.22 o 
  -1  14   6        2.30        3.57      1.78 o 
   0  14   6       32.30       40.62      2.94 o 
   1  14   6        2.53        2.37      1.19 o 
   2  14   6       16.65       12.12      2.42 o 
   3  14   6        9.97       15.64      2.42 o 
   1   0   7     2718.63     2737.92     23.57 o 
   2   0   7       87.16       73.41      2.92 o 
   3   0   7       12.80       12.06      2.46 o 
   4   0   7     1401.39     1371.44     20.56 o 
   5   0   7        0.42        1.58      0.90 o 
   6   0   7      201.32      241.15      6.70 o 
   7   0   7       49.29       40.63      3.15 o 
   8   0   7      205.64      212.77     10.37 o 
   9   0   7      322.38      320.08     15.89 o 
  10   0   7       23.97       27.84      4.64 o 
  11   0   7        2.58        4.22      2.14 o 
 -11   1   7       51.77       43.95      4.75 o 
 -10   1   7       16.54       13.92      3.55 o 
  -9   1   7      232.41      247.64      8.57 o 
  -8   1   7     1379.33     1376.07     33.83 o 
  -7   1   7        0.71        1.71      1.99 o 
  -6   1   7     1994.27     2109.17     30.59 o 
  -5   1   7      283.21      306.69      6.42 o 
  -4   1   7      146.30      160.30      5.10 o 
  -3   1   7      821.35      822.36     23.27 o 
  -2   1   7     1616.91     1556.17     21.08 o 
  -1   1   7     2971.99     3032.31     30.08 o 
   0   1   7     1266.74     1214.48     13.35 o 
   1   1   7     2982.09     2928.43     28.65 o 
   2   1   7     1624.25     1577.28     30.38 o 
   3   1   7      816.78      827.26     19.55 o 
   4   1   7      146.76      156.46      7.35 o 
   5   1   7      280.96      302.52      5.48 o 
   6   1   7     1997.28     2085.29     21.33 o 
   7   1   7        0.63        4.35      1.34 o 
   8   1   7     1377.64     1372.25     24.64 o 
   9   1   7      230.67      229.40      8.48 o 
  10   1   7       16.77       13.27      3.59 o 
  11   1   7       51.60       52.29      5.18 o 
 -11   2   7       38.73       37.84      4.21 o 
 -10   2   7      204.04      199.62      9.87 o 
  -9   2   7        7.83       10.81      2.59 o 
  -7   2   7      177.23      197.89     10.19 o 
  -6   2   7        1.19        0.97      1.51 o 
  -5   2   7      450.16      453.45     13.55 o 
  -4   2   7      530.68      621.92     11.48 o 
  -3   2   7     3088.40     3253.70     40.54 o 
  -2   2   7      631.76      688.57     16.61 o 
  -1   2   7     2770.91     2758.03     27.67 o 
   0   2   7     4083.61     4114.67     49.04 o 
   1   2   7     2777.12     2731.96     48.63 o 
   2   2   7      622.04      661.01     16.18 o 
   3   2   7     3096.73     3167.56     56.78 o 
   5   2   7      449.96      461.43      8.03 o 
   6   2   7        1.26       20.65     15.29 o 
   7   2   7      176.27      188.08     22.01 o 
   8   2   7      310.20      307.51      9.75 o 
   9   2   7        8.04        7.99      1.92 o 
  10   2   7      205.40      204.90     10.78 o 
  11   2   7       37.31       39.41      4.47 o 
 -10   3   7       57.92       65.46      4.00 o 
  -1   3   7     1719.91     1751.38     34.01 o 
   0   3   7      571.66      583.60     14.83 o 
   1   3   7     1725.86     1674.10     32.71 o 
   2   3   7     1645.85     1712.72     33.86 o 
   3   3   7      488.00      500.71     14.26 o 
   4   3   7      613.31      618.99     17.25 o 
   5   3   7      652.87      647.74     18.32 o 
   6   3   7       73.02       81.81      4.85 o 
   7   3   7      313.62      357.45     15.56 o 
   8   3   7       73.60       68.07      5.37 o 
   9   3   7       61.86       71.95      4.53 o 
  10   3   7       57.04       61.06      3.92 o 
  11   3   7       63.52       81.10      6.13 o 
 -10   4   7       58.77       50.74      4.22 o 
  -9   4   7       49.54       44.54      4.94 o 
  -8   4   7      491.86      434.72     16.40 o 
  -7   4   7       10.18       11.30      2.97 o 
  -6   4   7      161.62      140.11      8.19 o 
  -5   4   7        9.96        8.38      2.15 o 
  -1   4   7      290.59      303.27     10.26 o 
   0   4   7      794.69      811.41     19.31 o 
   1   4   7      289.35      302.24     10.09 o 
   2   4   7     1600.89     1561.93     32.01 o 
   3   4   7      238.80      251.14      9.76 o 
   4   4   7     1598.82     1659.61     20.65 o 
   5   4   7        9.65       10.52      1.43 o 
   6   4   7      161.79      153.59      6.37 o 
   7   4   7       10.61       16.88      3.75 o 
   8   4   7      491.78      472.53     18.87 o 
   9   4   7       48.52       49.17      5.12 o 
  10   4   7       58.33       52.07      3.47 o 
 -10   5   7       60.47       59.58      4.95 o 
  -9   5   7      136.77      110.07      7.46 o 
  -8   5   7       41.72       33.33      4.47 o 
  -7   5   7       10.73        8.17      2.56 o 
  -6   5   7      220.46      182.84      9.90 o 
  -5   5   7      291.31      285.78     11.86 o 
  -4   5   7      328.75      344.10     12.17 o 
  -1   5   7      924.59     1025.04     23.79 o 
   0   5   7      531.52      518.42     14.75 o 
   1   5   7      923.58     1001.75     23.16 o 
   2   5   7      797.57      761.53     19.39 o 
   3   5   7     1201.76     1193.00     16.07 o 
   4   5   7      328.94      333.99      8.99 o 
   5   5   7      285.88      287.26      8.80 o 
   6   5   7      221.90      204.85      7.70 o 
   7   5   7       10.71       11.64      2.12 o 
   8   5   7       42.31       38.32      5.49 o 
   9   5   7      137.48      147.77      9.84 o 
  10   5   7       60.05       56.07      5.48 o 
 -10   6   7      138.52      148.21     16.20 o 
  -9   6   7       15.82       11.63      2.70 o 
  -8   6   7       15.46        9.11      2.58 o 
  -7   6   7       86.98       97.87      7.59 o 
  -6   6   7       36.03       31.42      4.30 o 
  -5   6   7       12.16       10.80      2.73 o 
  -4   6   7       39.52       35.71      3.86 o 
  -3   6   7       20.19       19.23      1.94 o 
  -1   6   7      597.56      625.58     17.53 o 
   0   6   7      183.98      158.60      7.61 o 
   1   6   7      604.33      618.75     17.21 o 
   2   6   7      142.07      130.98      4.20 o 
   3   6   7       19.13       18.19      2.13 o 
   4   6   7       38.75       35.43      3.02 o 
   5   6   7       12.37        8.42      2.91 o 
   6   6   7       36.97       37.14      3.45 o 
   7   6   7       87.35      101.32      5.50 o 
   8   6   7       15.47       16.71      3.89 o 
   9   6   7       15.75       14.40      3.19 o 
  10   6   7      138.07      160.10      8.71 o 
  -9   7   7       27.33       30.68      3.81 o 
  -8   7   7      333.59      295.70     12.97 o 
  -7   7   7       85.65       83.83      7.04 o 
  -6   7   7      387.56      360.48     14.81 o 
  -5   7   7       40.27       34.30      4.37 o 
  -4   7   7      251.56      254.28     11.16 o 
  -3   7   7       28.47       20.76      3.11 o 
  -2   7   7      254.82      224.17      6.76 o 
  -1   7   7      601.94      637.48     14.04 o 
   0   7   7       35.28       36.49      2.55 o 
   1   7   7      602.35      613.34     11.35 o 
   2   7   7      254.17      233.48      5.01 o 
   3   7   7       29.48       27.57      1.99 o 
   4   7   7      254.65      262.73     12.70 o 
   5   7   7       39.98       35.99      4.98 o 
   6   7   7      389.97      380.43     16.01 o 
   7   7   7       85.28       88.57      5.13 o 
   8   7   7      332.22      341.56     14.73 o 
   9   7   7       27.67       44.14      4.85 o 
  -9   8   7       11.08        8.38      2.67 o 
  -8   8   7      135.77      139.52      8.30 o 
  -7   8   7       49.14       48.42      5.20 o 
  -6   8   7      170.93      147.72      9.27 o 
  -5   8   7       72.56       76.29      6.52 o 
  -4   8   7      185.13      169.48      9.38 o 
  -3   8   7      589.96      567.52     17.89 o 
  -2   8   7       43.91       39.81      4.23 o 
  -1   8   7      572.59      573.60     16.98 o 
   0   8   7      551.36      562.08      9.89 o 
   1   8   7      578.72      570.33      9.94 o 
   2   8   7       43.76       45.86      4.13 o 
   3   8   7      596.70      597.59     13.06 o 
   4   8   7      185.20      180.50     11.84 o 
   5   8   7       72.24       75.84      7.25 o 
   6   8   7      170.78      173.64     10.72 o 
   7   8   7       49.49       62.16      6.08 o 
   8   8   7      135.60      155.60      8.96 o 
  -8   9   7        2.82        1.97      1.51 o 
  -7   9   7      282.18      278.04     12.27 o 
  -6   9   7      173.22      168.25      9.70 o 
  -5   9   7      243.65      233.55     11.61 o 
  -4   9   7      672.20      637.08     20.49 o 
  -3   9   7      462.72      487.05     16.90 o 
  -2   9   7     1277.87     1213.92     29.71 o 
  -1   9   7      342.85      351.21     14.79 o 
   0   9   7      326.99      335.50     13.69 o 
   1   9   7      341.18      339.94     12.70 o 
   2   9   7     1269.08     1196.36     23.38 o 
   3   9   7      458.84      483.33     11.94 o 
   4   9   7      667.87      693.82     34.08 o 
   5   9   7      244.28      254.24      8.28 o 
   6   9   7      170.55      176.06     10.58 o 
   7   9   7      280.18      290.55     12.71 o 
  -8  10   7       63.72       62.09      4.49 o 
  -7  10   7       13.75       11.55      1.73 o 
  -6  10   7       45.53       40.74      4.72 o 
  -5  10   7      123.25      107.17      7.62 o 
  -4  10   7       31.48       24.25      3.81 o 
  -3  10   7       79.77       86.03      6.81 o 
  -2  10   7       93.40       86.57      6.66 o 
  -1  10   7       83.95       87.11      6.64 o 
   0  10   7       93.11       90.19      4.84 o 
   1  10   7       84.10       88.73      6.71 o 
   2  10   7       92.23       86.20      4.82 o 
   3  10   7       81.71       81.53      3.77 o 
   4  10   7       30.77       23.41      2.66 o 
   5  10   7      124.58      117.86      5.45 o 
   6  10   7       45.95       43.61      5.27 o 
   7  10   7       14.10        8.61      2.50 o 
  -7  11   7        5.47        4.99      1.91 o 
  -6  11   7       19.62       20.43      3.27 o 
  -5  11   7       17.34       16.78      3.14 o 
  -4  11   7      170.19      176.32      9.67 o 
  -3  11   7       56.97       60.01      5.66 o 
  -2  11   7      299.56      313.97     13.15 o 
   0  11   7      995.07      981.64     26.24 o 
   1  11   7     1206.13     1267.82     22.37 o 
   2  11   7      297.78      301.75     12.04 o 
   3  11   7       57.08       54.17      3.30 o 
   4  11   7      170.72      185.42      7.08 o 
   5  11   7       17.05       15.27      2.09 o 
   6  11   7       19.31       20.25      3.46 o 
  -6  12   7       40.05       42.20      3.93 o 
  -5  12   7       20.69       16.04      2.87 o 
  -4  12   7        4.05        3.92      2.08 o 
  -3  12   7       13.03       14.06      2.89 o 
  -1  12   7       43.09       41.54      4.57 o 
   0  12   7       62.12       65.31      5.61 o 
   1  12   7       43.88       43.38      3.36 o 
   2  12   7       33.33       37.69      2.57 o 
   3  12   7       12.70       11.13      1.95 o 
   4  12   7        4.25        6.54      1.57 o 
   5  12   7       20.90       18.99      2.05 o 
  -3  13   7       47.61       43.83      4.24 o 
  -2  13   7       68.73       73.80      5.54 o 
  -1  13   7       22.30       19.87      3.05 o 
   0  13   7       17.80       18.03      2.98 o 
   1  13   7       22.22       19.31      2.20 o 
   2  13   7       68.58       75.57      3.30 o 
   3  13   7       47.73       55.03      3.43 o 
   4  13   7       59.44       62.75      5.28 o 
  -3  14   7       42.05       45.90      3.84 o 
  -2  14   7       20.86       20.83      2.90 o 
  -1  14   7      102.34      104.36      6.12 o 
   0  14   7        5.09        4.85      1.14 o 
   1  14   7      102.57      114.19      4.56 o 
   2  14   7       20.79       19.57      2.84 o 
   0   0   8     1291.38     1275.64     17.58 o 
   1   0   8     6065.22     6190.04     50.78 o 
   2   0   8       59.68       42.41      2.39 o 
   3   0   8     3221.31     3148.46     40.21 o 
   4   0   8        3.70        3.71      1.96 o 
   5   0   8      836.81      859.13     15.65 o 
   6   0   8      211.52      231.46      7.36 o 
   7   0   8       83.87       65.84      4.06 o 
   8   0   8      185.52      200.57     10.09 o 
   9   0   8        0.00        0.26      2.57 o 
  10   0   8       27.49       31.68      4.58 o 
  11   0   8        3.66        7.45      2.45 o 
 -10   1   8       56.92       64.80      6.37 o 
  -9   1   8      267.43      256.12      8.72 o 
  -8   1   8       78.09       83.37      6.58 o 
  -7   1   8      205.81      199.31     10.17 o 
  -6   1   8      567.59      577.18     17.92 o 
  -5   1   8        6.63        5.70      1.33 o 
  -4   1   8      351.93      369.56     14.13 o 
  -3   1   8      214.42      217.92      8.74 o 
  -2   1   8     1359.26     1419.00     19.97 o 
  -1   1   8      406.18      408.07      6.27 o 
   0   1   8       26.91       25.57      1.30 o 
   1   1   8      407.50      395.08     22.88 o 
   2   1   8     1370.36     1386.57     28.17 o 
   3   1   8      213.14      205.32      5.87 o 
   4   1   8      349.82      358.18     12.36 o 
   5   1   8        6.33        9.31      1.26 o 
   6   1   8      571.29      596.34     12.57 o 
   7   1   8      205.65      193.55     10.59 o 
   8   1   8       78.56       88.65      5.26 o 
   9   1   8      266.66      265.84     13.78 o 
  10   1   8       55.79       69.18      6.50 o 
  11   1   8       37.66       37.23      4.12 o 
 -10   2   8       18.82       20.91      2.39 o 
  -9   2   8      304.85      318.72     13.01 o 
  -8   2   8      176.54      168.37      9.52 o 
  -5   2   8      146.59      151.48      7.34 o 
  -4   2   8      125.51      126.19      7.03 o 
  -3   2   8      345.76      353.81     11.83 o 
  -2   2   8      442.45      502.37     13.94 o 
  -1   2   8      987.45     1031.97     29.74 o 
   0   2   8      650.45      780.20     18.15 o 
   1   2   8      981.37      958.48     21.21 o 
   2   2   8      435.53      464.64     13.19 o 
   3   2   8      347.72      353.09     11.61 o 
   4   2   8      123.84      125.35      5.03 o 
   5   2   8      144.99      154.61      5.53 o 
   6   2   8       35.33       35.06      2.66 o 
   7   2   8      728.44      789.33     16.51 o 
   8   2   8      174.62      150.55      9.53 o 
   9   2   8      308.36      337.67     15.47 o 
  10   2   8       19.21       18.13      3.64 o 
 -10   3   8       32.45       41.44      3.16 o 
  -9   3   8       24.40       21.50      3.58 o 
  -1   3   8      835.61      876.74     20.55 o 
   0   3   8       72.28       76.73      4.79 o 
   1   3   8      841.28      825.50     19.61 o 
   2   3   8       28.91       40.72      3.60 o 
   3   3   8     1188.23     1234.20     27.68 o 
   4   3   8       69.54       74.24      2.64 o 
   5   3   8      424.95      428.22     10.46 o 
   6   3   8       69.11       71.74      6.52 o 
   7   3   8      790.28      811.35     17.41 o 
   8   3   8       52.59       56.47      3.98 o 
   9   3   8       23.93       21.17      4.22 o 
  10   3   8       32.64       34.17      4.56 o 
 -10   4   8       12.06       12.64      1.93 o 
  -9   4   8       66.07       75.11      6.07 o 
  -3   4   8       91.04       91.35      5.85 o 
  -1   4   8      194.19      188.18      8.28 o 
   0   4   8      137.20      144.39      6.95 o 
   1   4   8      193.55      186.07      8.08 o 
   2   4   8      444.92      443.38     13.70 o 
   3   4   8       90.79       90.54      3.43 o 
   4   4   8      164.21      167.44      5.07 o 
   5   4   8      184.03      173.69      6.59 o 
   6   4   8       79.49       84.19      7.06 o 
   7   4   8      401.24      425.08     17.28 o 
   8   4   8      123.40      126.20      9.30 o 
   9   4   8       66.48       65.89      6.46 o 
  10   4   8       11.93       11.52      2.81 o 
 -10   5   8       54.17       61.54      3.53 o 
  -9   5   8       73.37       84.14      6.33 o 
  -7   5   8      192.00      200.46     10.34 o 
  -4   5   8       49.99       51.06      4.51 o 
  -3   5   8      297.10      295.78     11.29 o 
  -2   5   8      109.28      135.23      7.12 o 
  -1   5   8      215.51      222.82      9.48 o 
   0   5   8      609.22      629.95     17.39 o 
   1   5   8      214.71      245.25      9.87 o 
   2   5   8      110.84      124.58      4.95 o 
   3   5   8      298.24      294.35      6.83 o 
   4   5   8       51.14       57.65      3.63 o 
   5   5   8      481.22      473.81     16.92 o 
   6   5   8      148.47      137.34      6.26 o 
   7   5   8      191.86      222.39     12.05 o 
   8   5   8       79.29       81.50      7.35 o 
   9   5   8       73.10       75.25      6.67 o 
  10   5   8       54.20       49.29      4.90 o 
 -10   6   8       28.30       34.23      3.36 o 
  -9   6   8       31.38       41.14      4.37 o 
  -8   6   8       12.53        6.08      2.06 o 
  -7   6   8       72.94       53.63      5.33 o 
  -6   6   8       98.08       91.82      6.84 o 
  -5   6   8      282.54      273.18     11.78 o 
  -4   6   8       50.71       56.34      4.80 o 
  -3   6   8      269.51      244.57      7.11 o 
  -2   6   8      311.42      307.77     11.72 o 
  -1   6   8       90.88      104.60      4.91 o 
   0   6   8     1148.02     1093.27     14.98 o 
   1   6   8       91.71       95.89      4.37 o 
   2   6   8      312.85      319.53      7.16 o 
   3   6   8      269.03      246.13      6.46 o 
   4   6   8       51.35       55.41      5.66 o 
   5   6   8      281.08      274.23     13.07 o 
   6   6   8       99.37       96.14      7.59 o 
   7   6   8       73.44       63.07      4.28 o 
   8   6   8       12.88       16.80      3.63 o 
   9   6   8       30.29       41.86      4.79 o 
  -9   7   8      101.77       91.61      5.34 o 
  -8   7   8      103.41       92.24      6.61 o 
  -7   7   8      175.68      149.56      8.94 o 
  -6   7   8      303.71      303.74     13.16 o 
  -5   7   8      395.48      414.41     15.30 o 
  -4   7   8      137.78      142.51      8.12 o 
  -3   7   8      189.20      188.93     10.49 o 
  -2   7   8      566.18      571.13     12.03 o 
  -1   7   8      200.12      202.25      8.70 o 
   0   7   8     1417.02     1376.22     32.64 o 
   1   7   8      200.88      184.97      5.92 o 
   2   7   8      569.51      586.09     13.45 o 
   3   7   8      191.13      178.19     10.24 o 
   4   7   8      138.83      119.05      8.68 o 
   5   7   8      393.67      407.03     16.79 o 
   6   7   8      303.04      296.29     13.85 o 
   7   7   8      177.18      181.56      9.97 o 
   8   7   8      102.47      118.86      8.02 o 
   9   7   8      102.35      103.57      6.83 o 
  -9   8   8       32.61       42.20      3.76 o 
  -8   8   8       72.86       62.90      5.73 o 
  -7   8   8      161.15      144.62      8.50 o 
  -6   8   8      135.39      119.01      7.96 o 
  -5   8   8      919.75      883.58     24.79 o 
  -4   8   8      168.54      143.90      8.66 o 
  -3   8   8      760.91      786.85     22.00 o 
  -2   8   8      342.70      360.60     13.14 o 
  -1   8   8        2.14        4.03      1.87 o 
   0   8   8      538.40      574.89     18.66 o 
   1   8   8        1.93        1.70      0.96 o 
   2   8   8      344.81      366.75      9.53 o 
   3   8   8      754.34      777.66     24.39 o 
   4   8   8      168.99      167.80     10.71 o 
   5   8   8      914.19      883.92     27.08 o 
   6   8   8      133.95      135.32      9.26 o 
   7   8   8      161.68      160.06      9.23 o 
  -8   9   8      152.80      145.89     20.04 o 
  -7   9   8        8.38        8.25      1.51 o 
  -6   9   8       48.80       54.74      5.02 o 
  -5   9   8       66.44       65.72      5.95 o 
  -4   9   8      348.23      333.46     13.69 o 
  -3   9   8      970.53      974.35     25.90 o 
  -2   9   8      504.70      486.92     16.41 o 
  -1   9   8      405.97      389.34     10.29 o 
   0   9   8      655.15      689.65     21.67 o 
   1   9   8      407.57      385.29     10.22 o 
   2   9   8      504.55      522.27     12.29 o 
   3   9   8      968.84      964.28     14.71 o 
   4   9   8      351.83      341.13      9.78 o 
   5   9   8       65.72       66.23      6.77 o 
   6   9   8       48.88       48.96      5.58 o 
   7   9   8        8.77        7.46      2.54 o 
  -7  10   8       60.66       51.81      3.06 o 
  -6  10   8       51.17       42.21      4.54 o 
  -5  10   8       67.75       60.75      5.54 o 
  -4  10   8       45.21       42.96      4.79 o 
  -3  10   8      132.93      129.94      8.28 o 
  -2  10   8       67.06       68.30      5.82 o 
  -1  10   8      180.03      175.84      9.80 o 
   0  10   8       18.43       18.34      2.30 o 
   1  10   8      179.18      184.42      7.00 o 
   2  10   8       66.92       68.83      4.28 o 
   3  10   8      131.02      135.35      4.76 o 
   4  10   8       45.67       49.49      3.63 o 
   5  10   8       66.57       67.04      6.63 o 
   6  10   8       51.64       50.90      5.46 o 
   7  10   8       60.50       59.03      5.01 o 
  -6  11   8       87.95       77.25      5.54 o 
  -5  11   8        9.23        6.23      2.00 o 
  -4  11   8       45.28       51.23      5.01 o 
  -3  11   8      147.98      156.24      8.76 o 
  -1  11   8        2.20        2.13      1.76 o 
   0  11   8       11.55       16.81      4.92 o 
   1  11   8        2.10        1.80      1.38 o 
   2  11   8       13.99       17.13      2.37 o 
   3  11   8      147.99      141.79      6.15 o 
   4  11   8       45.02       44.47      3.36 o 
   5  11   8        9.43        5.98      2.40 o 
   6  11   8       88.24       98.41      6.68 o 
  -5  12   8       32.95       35.68      3.66 o 
  -4  12   8        0.99        2.27      1.58 o 
  -2  12   8      197.13      194.97      9.47 o 
  -1  12   8       43.13       42.78      4.50 o 
   0  12   8        1.67        2.90      1.69 o 
   1  12   8       42.79       44.61      3.30 o 
   2  12   8      196.43      202.91      5.72 o 
   3  12   8       23.29       20.54      2.39 o 
   4  12   8        0.99        1.49      2.51 o 
   5  12   8       32.75       33.58      3.97 o 
  -4  13   8       44.80       47.67      3.97 o 
  -3  13   8        0.44       -0.10      1.31 o 
  -2  13   8        2.39        1.95      1.49 o 
  -1  13   8       48.26       50.16      4.48 o 
   0  13   8       42.87       44.08      4.17 o 
   1  13   8       47.43       51.65      3.24 o 
   2  13   8        2.43        2.41      1.40 o 
   3  13   8        0.35        1.21      1.15 o 
   4  13   8       45.16       45.16      4.13 o 
  -1  14   8        5.87        5.05      1.22 o 
   0  14   8       33.96       37.67      3.31 o 
   1  14   8        6.07        7.06      1.30 o 
   1   0   9      276.25      327.86      5.71 o 
   2   0   9      310.20      272.06      7.45 o 
   3   0   9     1752.80     1786.43     25.86 o 
   4   0   9      639.39      624.83      8.76 o 
   5   0   9        2.23        7.53      2.12 o 
   6   0   9        0.05        0.71      1.56 o 
   7   0   9      886.05      872.87     24.35 o 
   8   0   9      336.71      361.29     13.99 o 
   9   0   9       13.60        9.89      2.85 o 
  10   0   9       39.54       39.61      4.91 o 
 -10   1   9       20.34       16.61      3.45 o 
  -9   1   9        0.55        0.59      1.10 o 
  -8   1   9      302.88      310.11     13.13 o 
  -7   1   9      222.99      217.80     10.92 o 
  -6   1   9      273.76      268.43     11.90 o 
  -5   1   9      859.69      818.03     22.28 o 
  -4   1   9      478.74      489.88     11.48 o 
  -3   1   9       18.71       14.76      1.36 o 
  -2   1   9     1471.00     1507.64     31.36 o 
  -1   1   9      165.91      177.92      6.50 o 
   0   1   9        0.19        1.10      0.56 o 
   1   1   9      165.76      179.34      5.13 o 
   2   1   9     1461.19     1531.56     29.99 o 
   3   1   9       19.13       15.06      1.53 o 
   4   1   9      480.64      480.59     10.70 o 
   5   1   9      855.10      864.88     16.06 o 
   6   1   9      272.42      298.28     12.21 o 
   7   1   9      221.89      209.07     10.23 o 
   8   1   9      305.25      297.45      9.39 o 
   9   1   9        0.46        0.43      2.59 o 
  10   1   9       20.67       15.97      3.30 o 
 -10   2   9       67.47       63.16      3.90 o 
  -9   2   9       21.02       30.03      3.82 o 
  -8   2   9      144.01      156.16      9.20 o 
  -7   2   9       37.19       46.42      5.22 o 
  -6   2   9       29.90       31.02      4.13 o 
  -5   2   9       20.32       24.42      3.51 o 
  -4   2   9     1091.65     1107.45     26.54 o 
  -3   2   9       98.58      116.84      4.67 o 
  -2   2   9      376.60      402.39     12.63 o 
  -1   2   9      353.71      378.60      8.16 o 
   0   2   9     2516.19     2675.65     49.13 o 
   1   2   9      354.48      374.02     11.57 o 
   2   2   9      376.93      422.37     12.86 o 
   3   2   9       98.10      103.88      3.10 o 
   4   2   9     1092.82     1092.66     13.19 o 
   5   2   9       21.05       19.63      3.12 o 
   6   2   9       29.62       36.39      4.00 o 
   7   2   9       36.74       41.82      5.49 o 
   8   2   9      142.97      143.24      9.90 o 
   9   2   9       20.93       26.02      4.43 o 
  10   2   9       66.96       64.23      5.86 o 
 -10   3   9       28.73       23.38      2.33 o 
  -9   3   9       49.38       55.61      5.20 o 
  -8   3   9        9.48       10.54      2.85 o 
  -7   3   9      106.79      113.24      7.96 o 
  -6   3   9       87.81       77.04      6.43 o 
  -5   3   9      746.59      776.46     21.90 o 
  -4   3   9      131.55      132.29      7.47 o 
  -3   3   9      149.57      175.93      8.18 o 
  -1   3   9      409.79      405.36     12.77 o 
   0   3   9      520.82      535.50     15.07 o 
   1   3   9      412.69      403.81     12.67 o 
   2   3   9      747.98      753.08     16.71 o 
   3   3   9      149.56      182.09      4.91 o 
   4   3   9      128.76      131.22      3.37 o 
   5   3   9      748.43      809.75     21.30 o 
   6   3   9       87.52       77.35      6.96 o 
   7   3   9      106.99      107.84      8.45 o 
   8   3   9        9.44       13.50      3.58 o 
   9   3   9       47.82       47.40      5.57 o 
  10   3   9       28.14       28.51      3.91 o 
 -10   4   9       74.94       74.10      3.87 o 
  -9   4   9       45.89       52.01      4.94 o 
  -8   4   9        7.73       15.33      3.29 o 
  -7   4   9       37.80       38.94      4.92 o 
  -6   4   9      108.98      109.85      5.26 o 
  -5   4   9      166.36      166.49      9.12 o 
  -4   4   9      256.59      268.61      7.99 o 
  -3   4   9      694.48      669.39     13.36 o 
  -2   4   9      455.56      464.95     10.23 o 
  -1   4   9      357.92      326.07     10.91 o 
   0   4   9      349.95      395.18      9.21 o 
   1   4   9      357.91      333.00      8.35 o 
   2   4   9      455.71      453.35     10.34 o 
   3   4   9      697.25      655.74      9.35 o 
   4   4   9      254.38      253.69      6.55 o 
   5   4   9      166.93      146.18      8.58 o 
   6   4   9      108.27      107.49      8.00 o 
   7   4   9       37.65       36.33      5.08 o 
   8   4   9        7.51        5.14      2.59 o 
   9   4   9       46.19       60.28      6.00 o 
  10   4   9       73.63       79.00      5.98 o 
  -9   5   9        9.50       10.24      2.44 o 
  -8   5   9       48.11       51.37      5.21 o 
  -7   5   9      188.73      182.57     10.10 o 
  -5   5   9      365.42      384.94     10.12 o 
  -4   5   9      441.39      404.22     10.18 o 
  -3   5   9      120.92      128.05      5.20 o 
  -2   5   9      383.79      395.25     11.99 o 
  -1   5   9      127.47      130.45      5.24 o 
   0   5   9        2.84        4.07      1.25 o 
   1   5   9      126.10      130.53      5.18 o 
   2   5   9      385.13      391.19     17.70 o 
   3   5   9      120.33      120.90      4.41 o 
   4   5   9      442.71      397.37     15.06 o 
   5   5   9      365.02      365.51     14.81 o 
   6   5   9      159.34      152.74      6.55 o 
   7   5   9      189.81      182.63     10.56 o 
   8   5   9       47.50       50.19      5.67 o 
   9   5   9        9.40        6.49      2.24 o 
  -9   6   9        9.67       10.64      2.40 o 
  -8   6   9       70.12       78.16      6.17 o 
  -7   6   9      180.81      165.76      9.43 o 
  -6   6   9      101.21      108.52      7.60 o 
  -5   6   9       72.70       63.70      5.65 o 
  -4   6   9      349.61      350.21      9.35 o 
  -3   6   9      577.20      588.60     12.47 o 
  -2   6   9       84.08       82.59      6.08 o 
  -1   6   9      272.59      312.63      9.77 o 
   0   6   9      398.60      408.71     10.95 o 
   1   6   9      273.67      281.98      8.16 o 
   2   6   9       83.43       79.79      4.49 o 
   3   6   9      573.89      572.03     13.58 o 
   4   6   9      350.41      326.54     14.24 o 
   5   6   9       72.71       56.29      6.07 o 
   6   6   9      101.05      101.22      7.69 o 
   7   6   9      181.83      178.37      9.50 o 
   8   6   9       70.10       80.78      6.57 o 
   9   6   9        9.77       10.08      2.60 o 
  -9   7   9      328.65      337.54     11.74 o 
  -8   7   9       71.14       78.16      5.92 o 
  -7   7   9      418.93      422.84     15.36 o 
  -6   7   9       19.98       21.15      3.59 o 
  -5   7   9      164.59      160.26      8.92 o 
  -4   7   9      127.87      118.96      7.31 o 
  -3   7   9      156.71      168.57      8.96 o 
  -2   7   9      133.37      131.46      7.92 o 
   0   7   9      159.46      176.90      9.00 o 
   1   7   9      380.57      389.15     17.01 o 
   2   7   9      132.26      125.11      5.96 o 
   3   7   9      156.45      158.75      9.82 o 
   4   7   9      130.11      127.70      9.08 o 
   5   7   9      164.49      143.45      9.73 o 
   6   7   9       19.82       14.96      3.63 o 
   7   7   9      418.34      409.21     15.21 o 
  -8   8   9       36.33       34.89      3.75 o 
  -7   8   9       27.06       24.33      3.44 o 
  -6   8   9       74.73       77.02      4.29 o 
  -5   8   9       15.75       15.14      2.06 o 
  -4   8   9      222.96      221.91     10.47 o 
  -3   8   9      155.04      162.80      8.68 o 
  -2   8   9      268.31      263.12     11.01 o 
  -1   8   9      727.73      742.36     20.24 o 
   0   8   9      535.24      600.45     19.76 o 
   1   8   9      726.14      703.03     15.45 o 
   2   8   9      268.45      284.69     13.51 o 
   3   8   9      152.00      147.73      9.87 o 
   4   8   9      224.04      206.25     11.99 o 
   5   8   9       15.37        6.46      2.94 o 
   6   8   9       74.64       75.93      6.85 o 
   7   8   9       28.19       28.76      3.93 o 
  -7   9   9       64.00       54.26      6.23 o 
  -6   9   9        9.87        6.83      1.45 o 
  -5   9   9       84.35       80.81      6.20 o 
  -4   9   9       13.77        9.58      2.54 o 
  -3   9   9      238.54      238.56     10.87 o 
  -2   9   9       96.36      107.13      5.14 o 
  -1   9   9      465.99      473.72     17.13 o 
   0   9   9      328.89      321.03      9.16 o 
   1   9   9      465.54      460.59     19.64 o 
   2   9   9       95.23       93.27      7.99 o 
   3   9   9      236.07      226.86     12.57 o 
   4   9   9       13.70       20.02      4.22 o 
   5   9   9       85.44       95.92      7.89 o 
   6   9   9        9.94        7.53      2.66 o 
   7   9   9       64.49       65.53      5.36 o 
  -6  10   9        4.39        1.39      1.36 o 
  -5  10   9      150.89      144.48      8.04 o 
  -4  10   9       52.16       52.37      4.91 o 
  -3  10   9       72.21       70.61      5.81 o 
  -1  10   9        6.50        3.74      2.17 o 
   0  10   9      182.29      185.05      6.88 o 
   1  10   9        6.58        6.55      1.65 o 
   2  10   9      285.93      287.14      9.38 o 
   3  10   9       71.18       71.03      6.08 o 
   4  10   9       52.07       45.05      5.64 o 
   5  10   9      151.97      159.26      9.76 o 
   6  10   9        4.22        9.06      2.78 o 
   7  10   9       43.90       41.57      3.99 o 
  -6  11   9       11.46       15.25      2.39 o 
  -5  11   9        8.17       11.68      2.42 o 
  -4  11   9      103.29       97.31      6.40 o 
  -1  11   9       18.16       16.18      2.89 o 
   0  11   9       37.83       44.13      3.33 o 
   1  11   9       17.79       17.81      2.22 o 
   2  11   9      558.50      581.20     10.50 o 
   3  11   9       42.52       38.21      3.19 o 
   4  11   9      103.69      100.87      7.73 o 
   5  11   9        8.42        8.22      2.50 o 
   6  11   9       11.59       14.32      2.61 o 
  -3  12   9       44.18       49.59      4.45 o 
  -2  12   9       12.89       15.84      2.70 o 
  -1  12   9       37.44       38.45      4.03 o 
   0  12   9       71.69       69.07      5.22 o 
   1  12   9       37.23       38.88      3.60 o 
   2  12   9       13.21       14.52      1.54 o 
   3  12   9       44.11       48.49      3.26 o 
   4  12   9       53.68       52.77      5.09 o 
   5  12   9       71.52       76.17      5.49 o 
  -3  13   9       38.61       47.71      3.88 o 
  -2  13   9       16.55       18.01      2.56 o 
  -1  13   9        3.27        2.45      1.16 o 
   0  13   9        9.61        9.57      2.06 o 
   1  13   9        3.03        2.85      1.12 o 
   2  13   9       16.48       14.88      1.86 o 
   3  13   9       39.05       49.07      4.37 o 
   0   0  10      245.67      251.65      8.63 o 
   1   0  10      364.88      387.38      8.74 o 
   2   0  10       40.35       55.39      2.47 o 
   3   0  10       62.21       70.05      3.53 o 
   4   0  10      331.58      312.73      8.51 o 
   5   0  10      144.09      166.84      9.05 o 
   6   0  10     1560.34     1636.97     37.71 o 
   7   0  10       13.53       10.45      2.58 o 
   8   0  10        7.25        3.70      1.68 o 
   9   0  10       13.05       12.93      2.02 o 
  10   0  10       76.49       80.10      6.36 o 
 -10   1  10        1.55        3.53      2.00 o 
  -9   1  10       14.18       18.13      2.31 o 
  -8   1  10      187.85      171.35      9.48 o 
  -7   1  10       19.87       22.67      3.83 o 
  -6   1  10       42.95       43.57      4.94 o 
  -5   1  10       78.11       73.83      6.13 o 
  -4   1  10     1125.00     1116.09     27.54 o 
  -3   1  10      454.82      491.30     10.40 o 
  -2   1  10      307.43      300.72      7.81 o 
  -1   1  10        3.50        6.52      1.23 o 
   0   1  10        1.72        2.60      0.84 o 
   1   1  10        4.06        4.76      0.87 o 
   2   1  10      309.82      304.46      6.32 o 
   3   1  10      461.14      477.81      7.50 o 
   4   1  10     1136.85     1137.62     15.91 o 
   5   1  10       78.37       82.12      6.21 o 
   6   1  10       41.35       39.26      4.62 o 
   7   1  10       20.25       22.75      3.59 o 
   8   1  10      189.01      187.89      7.27 o 
   9   1  10       13.66       16.43      3.72 o 
  10   1  10        1.38        1.79      1.78 o 
 -10   2  10       17.48       19.13      3.18 o 
  -9   2  10        6.21        5.53      1.54 o 
  -8   2  10      380.55      420.95     15.68 o 
  -7   2  10       54.48       62.87      6.02 o 
  -6   2  10      843.07      841.64     24.22 o 
  -5   2  10        1.27        2.13      1.78 o 
  -4   2  10      159.52      149.75      8.32 o 
  -3   2  10      270.89      263.31     10.79 o 
  -2   2  10       71.62       73.01      6.88 o 
  -1   2  10      819.35      865.26     15.03 o 
   0   2  10       21.63       18.15      2.82 o 
   1   2  10      816.46      850.22     25.97 o 
   2   2  10       71.16       73.35      6.90 o 
   3   2  10      269.14      261.88      5.36 o 
   4   2  10      157.97      140.01      4.63 o 
   5   2  10        1.19        3.53      1.95 o 
   6   2  10      844.05      846.02     23.36 o 
   7   2  10       53.55       55.47      3.96 o 
   8   2  10      375.66      421.58     17.10 o 
   9   2  10        6.61        5.98      2.40 o 
  10   2  10       16.92       22.04      3.53 o 
 -10   3  10       22.51       20.56      3.37 o 
  -9   3  10       11.74       10.72      2.46 o 
  -8   3  10       51.09       49.60      5.39 o 
  -7   3  10       70.06       67.87      6.24 o 
  -6   3  10       74.16       69.48      6.21 o 
  -5   3  10       31.16       35.06      4.35 o 
  -4   3  10      144.68      158.18      8.64 o 
  -3   3  10      486.12      466.84     15.17 o 
  -2   3  10      332.41      323.04     10.81 o 
  -1   3  10       33.02       30.17      1.95 o 
   0   3  10      201.64      220.59      9.71 o 
   1   3  10       32.21       26.90      2.28 o 
   2   3  10      331.86      327.46      6.96 o 
   3   3  10      482.21      464.32      8.83 o 
   4   3  10      144.54      150.09      4.84 o 
   5   3  10       30.82       33.85      3.93 o 
   6   3  10       74.33       65.66      6.35 o 
   7   3  10       70.63       65.16      6.41 o 
   8   3  10       50.44       51.45      5.86 o 
   9   3  10       11.87        9.01      2.93 o 
  10   3  10       22.41       20.26      3.12 o 
  -9   4  10        2.75        2.72      1.83 o 
  -8   4  10      171.68      183.68      9.82 o 
  -7   4  10       77.14       74.91      6.46 o 
  -6   4  10      335.19      326.75     14.71 o 
  -5   4  10       91.52       92.48      4.90 o 
  -4   4  10      122.35      132.40      5.74 o 
  -3   4  10       21.27       24.61      5.09 o 
  -2   4  10       32.19       29.26      2.57 o 
  -1   4  10      144.29      137.34      5.11 o 
   0   4  10      536.44      518.89     11.38 o 
   1   4  10      144.11      152.89      5.66 o 
   2   4  10       32.40       27.91      2.50 o 
   3   4  10       20.50       24.64      2.57 o 
   4   4  10      122.22      140.38      4.83 o 
   5   4  10       90.97       87.30      6.65 o 
   6   4  10      337.27      340.63     14.43 o 
   7   4  10       77.58       74.94      6.85 o 
   8   4  10      173.63      179.57     10.26 o 
   9   4  10        2.67        3.32      1.89 o 
  -9   5  10       56.93       52.61      4.59 o 
  -8   5  10      159.18      149.69      8.63 o 
  -7   5  10      146.20      137.35      8.64 o 
  -6   5  10      182.55      160.62      9.42 o 
  -5   5  10       50.12       40.98      4.51 o 
  -4   5  10       56.58       57.05      3.78 o 
  -3   5  10      197.78      192.57      8.31 o 
  -2   5  10       67.01       80.27      4.13 o 
  -1   5  10      255.70      262.71      7.98 o 
   0   5  10      298.40      317.71      8.82 o 
   1   5  10      257.99      270.77      8.75 o 
   2   5  10       66.80       68.26      5.87 o 
   3   5  10      197.38      205.57      7.56 o 
   4   5  10       55.23       50.70      5.31 o 
   5   5  10       50.44       46.74      5.33 o 
   6   5  10      182.77      176.56      9.72 o 
   8   5  10      158.41      161.25      9.28 o 
   9   5  10       56.02       58.08      5.16 o 
  -9   6  10       36.31       41.75      3.86 o 
  -8   6  10      129.90      158.07      8.55 o 
  -7   6  10       73.88       80.01      6.48 o 
  -6   6  10      194.42      189.29     10.11 o 
  -5   6  10      262.57      274.56     12.18 o 
  -4   6  10       97.90      108.96      5.14 o 
  -3   6  10      176.45      183.75      6.62 o 
  -2   6  10      740.13      783.87     22.57 o 
  -1   6  10      625.62      629.72     19.68 o 
   0   6  10      455.68      480.20     16.08 o 
   1   6  10      621.89      648.68     19.96 o 
   2   6  10      736.15      760.93     19.40 o 
   3   6  10      176.01      175.72      7.30 o 
   4   6  10       95.72       89.57      7.33 o 
   5   6  10      262.18      270.33     13.14 o 
   6   6  10      196.88      182.11     10.15 o 
  -8   7  10       40.97       39.52      4.13 o 
  -7   7  10       14.61       10.61      2.54 o 
  -6   7  10       80.48       86.91      6.59 o 
  -5   7  10       49.72       48.36      4.92 o 
  -4   7  10      175.26      166.70      6.36 o 
  -3   7  10      138.82      132.30      8.32 o 
  -2   7  10       97.59       83.18      6.66 o 
  -1   7  10      305.56      311.46     12.38 o 
   0   7  10       64.69       71.22      5.95 o 
   1   7  10      304.08      313.87      9.54 o 
   2   7  10       97.48       84.05      5.09 o 
   3   7  10      138.90      153.96      9.81 o 
   4   7  10      177.62      162.60     10.27 o 
   5   7  10       49.41       44.78      5.51 o 
   6   7  10       81.22       88.18      7.29 o 
   7   7  10       14.36       14.44      2.83 o 
  -8   8  10      120.30      109.49      6.12 o 
  -7   8  10       39.56       43.84      4.32 o 
  -6   8  10       82.74       77.62      5.90 o 
  -5   8  10       19.28       18.11      3.05 o 
   0   8  10       43.23       43.66      5.29 o 
   1   8  10      639.98      648.46     15.04 o 
   2   8  10      231.14      223.60     12.06 o 
   3   8  10       96.98       97.57      8.17 o 
   4   8  10      160.35      144.58      9.91 o 
   5   8  10       19.07       19.34      4.17 o 
   6   8  10       83.27       78.89      6.73 o 
   7   8  10       39.35       42.46      4.30 o 
  -7   9  10       76.51       89.23      5.42 o 
  -6   9  10      145.89      149.21      7.56 o 
  -2   9  10      273.63      276.61     12.46 o 
  -1   9  10       42.41       37.92      4.83 o 
   0   9  10      229.42      250.52     12.49 o 
   1   9  10       42.60       48.26      5.74 o 
   2   9  10      272.60      276.13     13.73 o 
   3   9  10       59.95       62.48      6.66 o 
   4   9  10      323.26      298.69     14.36 o 
   5   9  10        9.61       11.21      3.25 o 
   6   9  10      146.58      159.39      9.08 o 
   7   9  10       77.62       88.62      5.76 o 
  -1  10  10      110.76      117.01      5.24 o 
   0  10  10       25.83       22.89      4.17 o 
   1  10  10      110.60      105.68      8.30 o 
   2  10  10       60.30       65.29      6.70 o 
   3  10  10        6.76       15.06      3.74 o 
   4  10  10       26.45       31.43      4.73 o 
   5  10  10       15.71       18.15      3.55 o 
   6  10  10       26.62       33.18      3.87 o 
  -2  11  10       26.68       28.16      3.38 o 
  -1  11  10       63.35       61.98      3.70 o 
   0  11  10       18.86       14.69      2.04 o 
   1  11  10       63.65       70.40      6.67 o 
   2  11  10       26.45       24.62      2.59 o 
   3  11  10       42.94       50.31      5.63 o 
   4  11  10      105.73      115.69      7.95 o 
   5  11  10       20.38       27.02      3.68 o 
  -4  12  10       80.09       80.40      4.95 o 
  -3  12  10        8.64        8.51      1.98 o 
  -2  12  10       64.85       60.38      4.61 o 
  -1  12  10       10.32       11.70      2.22 o 
   0  12  10       26.46       27.47      2.37 o 
   1  12  10       10.14        8.66      1.61 o 
   2  12  10       63.87       71.32      5.64 o 
   3  12  10        8.76        5.43      2.41 o 
   4  12  10       79.76       82.67      5.93 o 
   0  13  10       10.93        8.13      1.90 o 
   1  13  10      112.24      129.38      6.38 o 
   1   0  11       78.53       71.18      2.91 o 
   2   0  11       20.53       24.95      2.35 o 
   3   0  11      266.90      274.39      8.03 o 
   4   0  11     1221.42     1212.99     30.95 o 
   5   0  11       39.83       32.87      4.41 o 
   6   0  11       28.29       30.12      4.24 o 
   7   0  11       58.61       62.28      5.80 o 
   8   0  11        0.60        0.17      1.24 o 
   9   0  11        3.91        6.89      1.53 o 
  -9   1  11       15.29       21.25      2.36 o 
  -8   1  11       30.02       26.42      3.78 o 
  -7   1  11       57.24       59.59      5.81 o 
  -6   1  11      732.38      712.70     21.99 o 
  -5   1  11      169.01      174.79      9.79 o 
  -4   1  11     1365.42     1383.42     33.00 o 
  -3   1  11      215.64      213.70      6.85 o 
  -2   1  11      360.14      348.48     29.34 o 
  -1   1  11      524.03      528.58     11.06 o 
   0   1  11       13.80       16.44      2.66 o 
   1   1  11      522.07      563.54     11.34 o 
   2   1  11      361.04      353.87      8.26 o 
   3   1  11      216.45      209.75      5.59 o 
   4   1  11     1363.75     1387.79     23.32 o 
   5   1  11      169.58      167.15      9.44 o 
   6   1  11      732.47      734.20     22.02 o 
   7   1  11       57.66       63.52      5.66 o 
   8   1  11       30.53       28.73      2.83 o 
   9   1  11       14.91       18.41      3.48 o 
  -9   2  11       10.59        6.80      1.52 o 
  -8   2  11       14.80       18.19      3.18 o 
  -7   2  11      376.79      391.82     15.38 o 
  -6   2  11      303.42      311.10     13.64 o 
  -5   2  11      176.40      161.64      9.31 o 
  -4   2  11      178.73      180.86      9.65 o 
  -3   2  11     1303.19     1330.25     31.40 o 
  -2   2  11      415.83      424.48     14.45 o 
  -1   2  11       75.10       76.11      3.18 o 
   0   2  11      164.71      175.35      4.82 o 
   1   2  11       74.46       73.52      5.08 o 
   2   2  11      415.70      439.67      8.33 o 
   3   2  11     1294.26     1302.73     17.69 o 
   4   2  11      177.50      177.78      6.83 o 
   5   2  11      173.25      169.84      9.34 o 
   6   2  11      304.90      339.12     13.60 o 
   7   2  11      379.25      394.28     10.81 o 
   8   2  11       14.80       21.71      3.89 o 
   9   2  11       10.98        9.79      2.83 o 
  -9   3  11        8.94        5.63      1.91 o 
  -8   3  11      208.18      208.73     10.28 o 
  -7   3  11        6.96        4.71      1.46 o 
  -6   3  11      293.18      301.30     13.37 o 
  -5   3  11      221.69      239.20     11.63 o 
  -4   3  11       18.84       19.16      3.27 o 
  -3   3  11       36.30       40.89      3.24 o 
  -2   3  11       36.49       35.22      2.96 o 
  -1   3  11      113.59      109.19      3.92 o 
   0   3  11       56.29       48.81      2.55 o 
   1   3  11      114.36      111.14      4.80 o 
   2   3  11       36.11       33.52      2.71 o 
   3   3  11       36.33       35.83      3.42 o 
   4   3  11       19.12       12.56      2.34 o 
   5   3  11      222.44      209.47     10.33 o 
   6   3  11      295.12      302.33      9.15 o 
   7   3  11        7.03        9.60      2.90 o 
   8   3  11      209.28      213.29     11.00 o 
   9   3  11        8.89       11.03      2.78 o 
  -9   4  11       41.66       46.73      4.20 o 
  -8   4  11       62.41       65.02      5.67 o 
  -7   4  11       24.38       25.06      3.78 o 
  -6   4  11      147.09      137.74      6.16 o 
  -5   4  11      183.89      194.39     11.78 o 
  -4   4  11      258.46      255.64      8.45 o 
  -3   4  11      323.43      313.62      9.19 o 
  -2   4  11      152.61      146.73      8.16 o 
  -1   4  11       91.23       91.26      3.62 o 
   0   4  11       19.66       27.49      3.24 o 
   1   4  11       91.11       98.12      6.78 o 
   2   4  11      152.52      150.31      8.82 o 
   3   4  11      323.33      334.18     10.02 o 
   4   4  11      258.20      254.90      8.64 o 
   7   4  11       24.27       27.44      4.19 o 
   8   4  11       62.68       64.41      5.78 o 
   9   4  11       41.53       53.94      4.82 o 
  -9   5  11       10.97       13.99      2.35 o 
  -8   5  11        9.16        8.97      2.32 o 
  -7   5  11       48.61       56.67      5.48 o 
  -6   5  11      190.36      191.59      7.98 o 
  -5   5  11        1.35        2.38      1.29 o 
  -4   5  11      253.79      243.54      8.16 o 
  -3   5  11       28.60       27.54      3.27 o 
  -2   5  11      319.44      303.19      8.78 o 
  -1   5  11       75.49       74.31      6.24 o 
   0   5  11      398.36      420.54     15.51 o 
   1   5  11       75.67       75.71      6.27 o 
   2   5  11      318.05      306.47     13.47 o 
   3   5  11       28.56       32.22      3.22 o 
   4   5  11      252.23      233.46     11.61 o 
   5   5  11        1.32        6.18      2.51 o 
  -8   6  11       38.36       39.41      4.03 o 
  -7   6  11        4.99        2.74      1.98 o 
  -6   6  11        1.52        5.18      2.32 o 
  -5   6  11        7.21        7.07      1.54 o 
  -4   6  11      290.86      292.92      8.92 o 
  -3   6  11       29.61       28.64      2.68 o 
  -2   6  11       15.67       17.65      3.54 o 
  -1   6  11       84.45       92.81      4.92 o 
   0   6  11       31.91       27.76      3.98 o 
   1   6  11       84.57       93.70      7.21 o 
   2   6  11       16.52       18.16      4.88 o 
   3   6  11       30.51       28.72      3.24 o 
   4   6  11      290.76      291.28     13.57 o 
   5   6  11        7.25       10.63      3.01 o 
   6   6  11        1.68        1.69      1.93 o 
  -8   7  11      133.93      131.40      6.89 o 
  -7   7  11       23.37       28.86      3.65 o 
  -6   7  11       85.14       90.10      6.52 o 
  -5   7  11       98.23      105.09      7.13 o 
  -4   7  11      132.94      119.04      5.32 o 
  -3   7  11      289.82      263.21     12.20 o 
  -2   7  11       68.79       79.29      6.67 o 
  -1   7  11      282.92      266.64     11.78 o 
   0   7  11       61.26       56.50      5.57 o 
   1   7  11      280.41      250.37      8.71 o 
   2   7  11       67.70       67.39      4.66 o 
   3   7  11      289.08      282.63     13.63 o 
   4   7  11      133.81      113.29      8.71 o 
   5   7  11       97.23       96.54      7.65 o 
   6   7  11       85.20       76.72      6.31 o 
  -7   8  11       92.31       93.76      5.80 o 
  -6   8  11       20.38       18.92      2.83 o 
  -5   8  11      104.47      111.41      6.89 o 
   0   8  11       29.13       33.42      3.28 o 
   1   8  11        6.85        7.55      2.00 o 
   2   8  11       63.83       58.60      6.38 o 
   3   8  11      221.20      221.00     12.19 o 
   4   8  11       17.70       24.73      4.42 o 
   5   8  11      101.46      103.45      7.92 o 
   6   8  11       20.96       21.86      3.42 o 
   7   8  11       91.80       93.98      5.79 o 
  -3   9  11       27.68       32.49      4.13 o 
  -2   9  11       18.25       18.29      3.40 o 
  -1   9  11       15.33       13.97      3.31 o 
   0   9  11      219.05      217.98     11.69 o 
   1   9  11       15.76       13.52      3.47 o 
   2   9  11       17.58       21.91      4.20 o 
   3   9  11       27.68       30.80      5.12 o 
   4   9  11      172.19      169.19     10.35 o 
   5   9  11       77.43       78.66      6.62 o 
   6   9  11       17.16       15.58      2.95 o 
  -2  10  11      133.38      126.07      7.93 o 
  -1  10  11      435.66      442.00     16.39 o 
   0  10  11      171.68      165.87     10.04 o 
   1  10  11      436.01      432.05     17.16 o 
   2  10  11      134.39      138.33      9.40 o 
   3  10  11      190.76      189.11     10.82 o 
   4  10  11       35.95       31.14      4.45 o 
   5  10  11       14.51       11.03      2.70 o 
   6  10  11       12.65       11.51      2.33 o 
  -3  11  11       96.88       87.50      5.32 o 
  -1  11  11       21.93       17.82      3.27 o 
   0  11  11        1.01        0.78      2.25 o 
   1  11  11       21.93       20.09      3.84 o 
   2  11  11      108.69      101.55      7.53 o 
   3  11  11       97.36       90.32      6.98 o 
   4  11  11       18.08       18.76      3.22 o 
   5  11  11       26.70       26.87      3.39 o 
   0  12  11        6.75        4.59      2.09 o 
   1  12  11      119.57      121.72      4.77 o 
   2  12  11       10.15        8.62      2.32 o 
   3  12  11        7.70        8.29      2.30 o 
   0   0  12     1106.89     1207.63     28.89 o 
   1   0  12        3.40        1.31      1.08 o 
   2   0  12     2444.79     2389.03     49.43 o 
   3   0  12       12.18       17.04      2.82 o 
   4   0  12      933.63      964.05     18.40 o 
   5   0  12      477.84      440.41     16.52 o 
   6   0  12        6.33       11.84      2.88 o 
   7   0  12       39.85       34.71      4.31 o 
   8   0  12        1.62        0.07      3.49 o 
   9   0  12       41.41       43.69      4.75 o 
  -9   1  12       49.64       39.53      3.37 o 
  -8   1  12       16.23       17.74      3.09 o 
  -7   1  12       62.73       62.19      5.77 o 
  -6   1  12      116.10      129.35      8.54 o 
  -5   1  12      282.01      274.04     12.74 o 
  -4   1  12       11.82       12.00      3.05 o 
  -3   1  12      264.29      268.47     11.49 o 
  -2   1  12      426.80      425.68     15.24 o 
  -1   1  12       90.79      104.05      5.01 o 
   0   1  12       57.06       57.64      3.57 o 
   1   1  12       90.59      101.88      6.53 o 
   2   1  12      426.29      433.08     10.54 o 
   3   1  12      264.82      258.28      8.31 o 
   4   1  12       11.96       10.83      2.05 o 
   5   1  12      283.08      267.85     12.46 o 
   6   1  12      116.47      122.76      8.13 o 
   7   1  12       62.71       61.23      4.12 o 
   8   1  12       16.16       21.30      2.44 o 
   9   1  12       49.20       53.52      4.98 o 
  -9   2  12        3.91        5.39      1.26 o 
  -8   2  12        0.33        2.48      1.14 o 
  -7   2  12       13.21       13.87      3.19 o 
  -6   2  12      125.31      131.60      8.67 o 
  -5   2  12      310.66      294.94     13.35 o 
  -4   2  12      131.93      136.94      8.67 o 
  -3   2  12      463.42      483.57     16.77 o 
  -2   2  12      187.64      203.51      7.32 o 
  -1   2  12      130.67      137.17      5.75 o 
   0   2  12     1114.09     1124.24     28.14 o 
   1   2  12      131.12      151.05      8.30 o 
   2   2  12      188.76      216.67     17.28 o 
   3   2  12      460.22      461.99     11.74 o 
   4   2  12      130.00      139.31      6.22 o 
   5   2  12      310.31      321.62     13.62 o 
   6   2  12      124.76      127.40      5.91 o 
   7   2  12       13.03       15.02      2.17 o 
   8   2  12        0.23        0.71      1.89 o 
   9   2  12        3.77        2.80      1.62 o 
  -9   3  12       54.89       64.98      5.61 o 
  -8   3  12       56.24       53.21      4.97 o 
  -7   3  12      220.04      205.03      7.37 o 
  -6   3  12       61.48       58.57      4.16 o 
  -5   3  12      241.09      215.45      8.06 o 
  -4   3  12        4.66        3.69      1.52 o 
  -3   3  12       59.75       65.29      7.41 o 
  -2   3  12        5.52        4.45      1.48 o 
  -1   3  12       24.63       25.17      2.47 o 
   0   3  12        5.01        2.20      1.80 o 
   1   3  12       24.02       22.53      3.43 o 
   2   3  12        5.73        7.88      2.69 o 
   3   3  12       58.36       60.05      3.97 o 
   4   3  12        4.78        4.68      2.62 o 
   5   3  12      241.42      233.71     11.25 o 
   6   3  12       60.34       62.96      5.54 o 
   7   3  12      222.54      210.90     10.64 o 
   8   3  12       55.63       53.44      5.08 o 
  -8   4  12       67.69       71.35      5.53 o 
  -7   4  12        1.95        1.30      1.75 o 
  -6   4  12       80.08       84.80     11.66 o 
  -5   4  12       24.05       21.95      2.67 o 
  -4   4  12      264.93      257.97      8.73 o 
  -3   4  12       10.41       14.20      2.17 o 
  -2   4  12       85.21       82.31      4.56 o 
  -1   4  12      294.05      290.33      8.63 o 
   0   4  12       12.73        7.27      2.35 o 
   1   4  12      291.96      292.58      9.01 o 
   2   4  12       83.85       85.04      7.05 o 
   3   4  12        9.72       12.34      2.48 o 
   4   4  12      265.94      265.45      8.93 o 
  -8   5  12       83.23       88.54      5.90 o 
  -7   5  12        5.27        3.93      2.12 o 
  -6   5  12      214.01      231.80      7.74 o 
  -5   5  12      635.23      631.84     24.73 o 
  -4   5  12      288.15      292.81      9.19 o 
  -3   5  12      224.63      221.01      7.78 o 
  -2   5  12       52.02       52.47      3.69 o 
  -1   5  12       76.82       70.54      6.29 o 
   0   5  12       37.96       38.04      3.30 o 
   1   5  12       75.86       60.19      5.83 o 
   2   5  12       51.92       52.96      5.67 o 
   3   5  12      224.31      215.85      8.16 o 
   4   5  12      287.82      281.33     12.94 o 
   5   5  12      633.19      610.00     19.92 o 
  -8   6  12        6.30        8.23      1.97 o 
  -7   6  12       69.17       74.69      5.70 o 
  -6   6  12       22.20       22.76      3.52 o 
  -5   6  12      527.00      505.99     12.12 o 
  -4   6  12       44.89       46.03      4.35 o 
  -3   6  12      984.80      967.96     25.91 o 
  -2   6  12       35.17       32.60      4.57 o 
  -1   6  12      108.77       97.99      5.22 o 
   0   6  12       49.95       58.11      5.70 o 
   1   6  12      109.80      103.48      7.81 o 
   2   6  12       35.37       30.33      3.34 o 
   3   6  12      982.81      923.19     24.43 o 
   4   6  12       45.02       46.23      5.57 o 
   5   6  12      527.33      504.89     17.84 o 
  -7   7  12       14.84       13.98      2.43 o 
  -6   7  12       34.49       35.15      3.94 o 
  -5   7  12       49.85       53.55      4.89 o 
  -4   7  12       14.34       15.42      2.00 o 
  -3   7  12       10.25       14.39      3.41 o 
  -1   7  12      108.00      129.52      8.16 o 
   0   7  12        0.00        1.50      2.08 o 
   1   7  12      108.56      112.22      5.92 o 
   2   7  12      169.88      155.33      7.06 o 
   3   7  12       10.61       14.96      3.33 o 
   4   7  12       13.81       14.68      3.38 o 
   5   7  12       51.05       53.53      5.61 o 
   6   7  12       33.77       30.98      3.86 o 
  -6   8  12       43.68       44.69      3.93 o 
   0   8  12      271.47      266.33      9.68 o 
   1   8  12      121.68      107.84      5.80 o 
   2   8  12      107.62      102.66      8.22 o 
   3   8  12      265.53      270.35     13.32 o 
   4   8  12       29.93       27.90      4.47 o 
   5   8  12       67.84       56.22      5.57 o 
   6   8  12       43.61       43.13      4.32 o 
  -3   9  12       23.97       23.07      3.67 o 
  -2   9  12       56.29       53.82      5.51 o 
  -1   9  12      179.57      192.40     10.64 o 
   0   9  12       59.43       59.58      6.18 o 
   1   9  12      179.84      200.44     11.26 o 
   2   9  12       56.51       60.65      6.41 o 
   3   9  12       24.61       29.72      4.68 o 
   4   9  12       21.83       18.52      3.49 o 
   5   9  12       16.04        9.46      2.54 o 
  -2  10  12       16.24       13.31      2.96 o 
  -1  10  12      259.02      270.30     12.11 o 
   0  10  12        6.51        2.85      2.53 o 
   1  10  12      258.70      266.36     12.70 o 
   2  10  12       16.52       11.97      3.21 o 
   3  10  12        7.25        4.43      2.32 o 
   4  10  12       58.55       62.13      5.59 o 
   5  10  12       17.51       19.90      3.12 o 
  -1  11  12       60.42       60.96      5.24 o 
   0  11  12        7.75       10.81      2.81 o 
   1  11  12       59.48       58.97      5.57 o 
   2  11  12       42.60       41.67      4.68 o 
   3  11  12       48.16       42.35      4.62 o 
   1   0  13       30.17       31.41      4.36 o 
   2   0  13       48.32       38.60      4.64 o 
   3   0  13      121.98      125.79      5.78 o 
   4   0  13        0.60        1.29      1.58 o 
   5   0  13        1.16        2.74      1.90 o 
   6   0  13        6.04        8.97      2.65 o 
   7   0  13       35.71       40.31      4.45 o 
   8   0  13        7.67        9.09      1.96 o 
  -8   1  13       13.18       12.34      1.54 o 
  -7   1  13       25.17       28.46      3.89 o 
  -6   1  13      174.39      163.11      9.54 o 
  -5   1  13       71.15       61.78      6.07 o 
  -4   1  13      464.76      442.12     16.82 o 
  -3   1  13      677.63      664.97     24.95 o 
  -2   1  13      227.67      233.46      8.20 o 
  -1   1  13       38.38       37.76      4.66 o 
   0   1  13       98.92       94.78      7.03 o 
   1   1  13       38.70       56.99      5.03 o 
   2   1  13      228.22      219.08     10.88 o 
   3   1  13      678.13      645.81     14.57 o 
   4   1  13      467.27      441.37     11.77 o 
   5   1  13       71.62       78.21      6.68 o 
   6   1  13      174.00      176.47      9.79 o 
   7   1  13       24.13       29.43      2.81 o 
   8   1  13       13.36       11.31      1.68 o 
  -8   2  13        3.27        3.07      1.90 o 
  -7   2  13      103.44       92.88      5.13 o 
  -6   2  13       61.18       50.55     10.40 o 
  -5   2  13     1234.22     1257.62     50.56 o 
  -4   2  13      276.55      262.44     11.60 o 
  -3   2  13       47.75       50.73      3.88 o 
  -2   2  13      196.27      163.39      6.78 o 
  -1   2  13      556.23      540.48     13.20 o 
   0   2  13        0.62        1.49      1.66 o 
   1   2  13      559.36      541.17     17.67 o 
   2   2  13      197.49      176.38      9.90 o 
   3   2  13       46.27       52.44      5.55 o 
   4   2  13      276.02      265.63     14.59 o 
   5   2  13     1236.38     1334.08     33.19 o 
   6   2  13       61.72       60.41      5.53 o 
   8   2  13        3.28        2.05      1.94 o 
  -8   3  13       24.84       30.09      3.50 o 
  -7   3  13       61.44       66.85      3.96 o 
  -6   3  13      141.87      148.22     11.27 o 
  -5   3  13       21.17       20.34      2.71 o 
  -4   3  13      382.76      363.73     16.58 o 
  -3   3  13       13.07       10.06      4.52 o 
  -2   3  13        0.16        0.34      1.25 o 
  -1   3  13       10.87        8.72      1.85 o 
   0   3  13        1.18       -1.73      2.13 o 
   1   3  13       10.24       17.18      3.33 o 
   2   3  13        0.17        0.21      2.19 o 
   3   3  13       13.04       13.79      2.24 o 
   4   3  13      384.19      376.10     15.91 o 
  -8   4  13       24.94       33.80      3.51 o 
  -7   4  13        2.68        1.73      1.15 o 
  -6   4  13      146.17      154.55     19.50 o 
  -5   4  13      296.96      275.81      9.00 o 
  -4   4  13      127.18      130.63      6.14 o 
  -3   4  13       90.02       85.02      4.93 o 
  -2   4  13       57.22       48.49      3.68 o 
  -1   4  13      303.40      301.32      9.10 o 
   0   4  13      346.13      338.61     14.26 o 
   1   4  13      300.99      301.64     13.52 o 
   2   4  13       58.33       44.43      5.39 o 
   3   4  13       88.77       88.09      5.05 o 
   4   4  13      129.55      129.58      7.43 o 
  -7   5  13       47.00       48.84      4.56 o 
  -6   5  13       31.76       35.01      2.91 o 
  -5   5  13       40.31       34.03      3.06 o 
  -4   5  13      148.55      137.85      9.71 o 
  -3   5  13      357.56      333.43     16.23 o 
  -2   5  13      143.65      147.28      6.26 o 
  -1   5  13        5.98        4.70      2.65 o 
   0   5  13      336.84      328.09     14.14 o 
   1   5  13        5.85        6.57      2.64 o 
   2   5  13      142.61      137.95      6.46 o 
   3   5  13      357.63      348.82     10.62 o 
   4   5  13      148.77      137.11      8.67 o 
  -7   6  13       20.58       18.06      2.84 o 
  -6   6  13       20.48       20.83      3.10 o 
  -5   6  13        0.50        3.28      2.09 o 
  -4   6  13        3.63        1.77      1.12 o 
  -3   6  13      107.99       95.54      4.98 o 
  -2   6  13      115.01      109.05      5.54 o 
  -1   6  13       30.04       31.79      4.30 o 
   0   6  13        1.40        3.33      2.26 o 
   1   6  13       30.19       28.56      4.38 o 
   2   6  13      113.01      114.38      6.05 o 
   3   6  13      109.55      111.07      5.90 o 
   4   6  13        3.69        2.63      2.08 o 
   5   6  13        0.38       -0.77      1.96 o 
  -6   7  13       74.35       70.43      5.05 o 
  -5   7  13       40.65       43.01      4.25 o 
  -4   7  13       71.79       67.05      5.22 o 
  -1   7  13        6.56        5.71      2.43 o 
   0   7  13      362.19      323.82     14.08 o 
   1   7  13        6.31        7.64      2.00 o 
   2   7  13      408.37      384.30     11.36 o 
   3   7  13      187.50      170.56     10.20 o 
   4   7  13       71.11       51.63      5.50 o 
   5   7  13       40.70       40.00      4.47 o 
  -1   8  13      125.62      111.46      8.10 o 
   0   8  13       12.57        9.36      2.07 o 
   1   8  13      126.79      112.56      8.33 o 
   2   8  13       73.81       78.97      7.10 o 
   3   8  13       70.02       67.58      6.45 o 
   4   8  13       94.55       87.18      6.95 o 
   5   8  13        3.22        5.22      2.16 o 
  -3   9  13       77.49       67.62      5.48 o 
  -2   9  13       58.79       65.60      5.79 o 
  -1   9  13       65.33       61.55      5.94 o 
   0   9  13        0.11       -0.68      2.19 o 
   1   9  13       65.93       64.00      6.22 o 
   2   9  13       59.23       67.96      6.40 o 
   3   9  13       77.43       68.21      6.18 o 
   4   9  13       22.41       13.75      3.08 o 
   5   9  13       62.82       60.55      4.92 o 
  -2  10  13       76.28       70.07      5.42 o 
  -1  10  13       42.64       43.94      4.64 o 
   0  10  13       31.63       29.12      4.17 o 
   1  10  13       43.47       46.72      5.09 o 
   2  10  13       75.55       80.39      6.51 o 
   3  10  13        2.62        1.35      1.88 o 
   4  10  13       86.24       76.55      5.65 o 
   0  11  13      204.97      233.37     10.14 o 
   1  11  13       27.17       28.55      3.64 o 
   2  11  13      123.86      132.47      7.47 o 
   0   0  14      282.88      347.80     13.77 o 
   1   0  14      684.81      761.30     23.12 o 
   2   0  14      144.08      143.30      6.68 o 
   3   0  14       10.76       13.13      2.24 o 
   4   0  14      305.05      293.94      9.25 o 
   5   0  14      279.51      291.33     13.08 o 
   6   0  14       68.57       63.17      5.69 o 
   7   0  14       33.34       37.14      2.95 o 
   8   0  14        1.16        2.92      1.71 o 
  -7   1  14        7.99        9.47      1.79 o 
  -6   1  14       85.62       80.59      9.30 o 
  -5   1  14       23.89       24.33      3.66 o 
  -4   1  14       16.80       19.07      2.65 o 
  -3   1  14      288.41      305.14      7.81 o 
  -2   1  14      318.40      328.94     18.19 o 
  -1   1  14      738.44      751.61     23.06 o 
   0   1  14      399.63      445.86     11.30 o 
   1   1  14      741.12      825.01     16.63 o 
   2   1  14      320.03      332.45     14.06 o 
   3   1  14      289.76      298.92     13.27 o 
   4   1  14       17.46       13.07      3.20 o 
   5   1  14       23.56       21.73      3.75 o 
   6   1  14       85.53       99.56      7.08 o 
  -7   2  14        8.73        9.50      1.76 o 
  -6   2  14       56.70       57.55      8.45 o 
  -5   2  14       57.27       70.10     13.40 o 
  -4   2  14      256.73      251.27      8.89 o 
  -3   2  14      556.78      574.87     17.61 o 
  -2   2  14      253.93      248.82      8.67 o 
  -1   2  14      282.93      287.89     13.29 o 
   0   2  14       12.75        6.94      2.52 o 
   1   2  14      283.38      304.08     13.42 o 
   2   2  14      257.80      248.36     12.14 o 
   3   2  14      558.40      592.03     20.21 o 
   4   2  14      258.68      263.04     12.82 o 
  -7   3  14      121.11      119.24      7.70 o 
  -6   3  14       52.29       43.33      3.37 o 
  -5   3  14       43.39       37.58      3.33 o 
  -4   3  14       28.58       28.88      3.04 o 
  -3   3  14      143.21      139.24      6.36 o 
  -2   3  14      159.93      161.76      6.85 o 
  -1   3  14      182.96      186.56     10.66 o 
   0   3  14       63.63       78.17      6.69 o 
   1   3  14      183.73      183.72     10.56 o 
   2   3  14      160.19      147.65      9.55 o 
   3   3  14      141.20      140.51      6.22 o 
   4   3  14       28.18       28.58      4.64 o 
  -7   4  14       18.79       16.88      5.41 o 
  -6   4  14      124.73      119.67      6.52 o 
  -5   4  14       37.48       36.43      3.17 o 
  -4   4  14      133.83      114.84      5.66 o 
  -3   4  14       34.58       30.59      3.08 o 
  -2   4  14      108.06      109.20      5.50 o 
  -1   4  14       11.01        9.43      3.05 o 
   0   4  14      325.82      310.90      9.83 o 
   1   4  14       10.45        6.04      2.88 o 
   2   4  14      107.07      107.55      8.24 o 
   3   4  14       34.12       28.95      3.09 o 
  -7   5  14       57.81       64.56      4.81 o 
  -6   5  14       34.63       28.85      2.50 o 
  -5   5  14       87.74       76.36      7.12 o 
  -4   5  14       78.57       64.94      6.49 o 
  -3   5  14       42.14       43.16      3.44 o 
  -2   5  14      293.72      281.62      9.82 o 
  -1   5  14      114.43      113.42      5.83 o 
   0   5  14       89.40      114.98      8.31 o 
   1   5  14      115.00      113.14      8.37 o 
   2   5  14      291.99      262.35      9.02 o 
   3   5  14       42.10       43.68      3.73 o 
   4   5  14       77.09       71.46      6.05 o 
  -6   6  14       77.03       79.27      5.40 o 
  -5   6  14       73.30       59.62      3.56 o 
  -4   6  14      312.85      301.71      8.72 o 
  -3   6  14      219.05      231.61      9.15 o 
  -2   6  14      156.61      152.21      8.88 o 
  -1   6  14      653.76      631.19     20.40 o 
   0   6  14       67.15       66.93      6.38 o 
   1   6  14      654.87      661.55     15.33 o 
   2   6  14      157.78      157.41      6.95 o 
   3   6  14      219.11      231.56     11.51 o 
   4   6  14      317.79      322.51     13.32 o 
  -5   7  14        5.13        2.73      1.22 o 
  -1   7  14        2.45        2.56      2.08 o 
   0   7  14       13.47       11.74      2.25 o 
   1   7  14        2.62        2.02      1.55 o 
   2   7  14        7.65       10.79      3.07 o 
   3   7  14      101.60      101.31      7.63 o 
   4   7  14        5.78        3.85      1.97 o 
   5   7  14        5.43        5.63      2.13 o 
  -4   8  14       17.71        9.66      2.12 o 
  -3   8  14       87.29       90.39      6.46 o 
  -2   8  14       42.55       44.75      4.83 o 
  -1   8  14       52.05       56.44      5.70 o 
   0   8  14      125.71      140.82      6.20 o 
   1   8  14       52.30       56.14      5.84 o 
   2   8  14       41.99       42.13      4.96 o 
   3   8  14       87.29       94.71      7.09 o 
   4   8  14       18.31       17.80      3.19 o 
  -3   9  14       13.79        9.50      2.03 o 
  -2   9  14       12.42       11.29      2.74 o 
  -1   9  14      191.15      188.89      9.79 o 
   0   9  14       86.98      102.34      7.24 o 
   1   9  14      191.92      181.13      9.88 o 
   2   9  14       11.88       10.43      2.68 o 
   3   9  14       13.60       12.66      2.76 o 
   4   9  14       55.85       61.60      4.93 o 
  -1  10  14       56.76       60.98      5.12 o 
   0  10  14      192.11      186.87      9.25 o 
   1  10  14       56.59       66.39      5.59 o 
   2  10  14       90.17      100.33      6.60 o 
   1   0  15       49.45       58.07      5.86 o 
   2   0  15      251.81      231.04      8.24 o 
   3   0  15       63.84       64.50      4.38 o 
   4   0  15      344.74      328.03     14.91 o 
   5   0  15        0.75        4.87      2.42 o 
   6   0  15       21.66       22.09      3.63 o 
   7   0  15       70.91       60.65      5.06 o 
  -7   1  15        0.16        0.65      1.30 o 
  -6   1  15       14.46       14.57      3.93 o 
  -5   1  15       85.10       87.24      6.22 o 
  -4   1  15       53.75       48.35      5.60 o 
  -3   1  15       96.16      102.23      8.14 o 
  -2   1  15       26.77       27.95      2.93 o 
  -1   1  15      114.58      102.91      7.69 o 
   0   1  15       58.51       62.00      5.84 o 
   1   1  15      116.74      112.93      6.07 o 
   2   1  15       26.52       22.22      2.75 o 
   3   1  15       93.70      104.40      7.31 o 
   4   1  15       54.29       54.67      5.54 o 
   7   1  15        0.18        4.21      1.76 o 
  -7   2  15       19.28       17.18      1.86 o 
  -6   2  15      128.73      137.80     11.18 o 
  -5   2  15       26.18       24.63      2.70 o 
  -4   2  15       65.73       63.40      4.30 o 
  -3   2  15       74.78       71.52      6.77 o 
  -2   2  15      474.73      447.81     17.33 o 
  -1   2  15      165.13      154.57      9.61 o 
   0   2  15      547.47      547.91     18.73 o 
   1   2  15      163.56      153.23      8.22 o 
   2   2  15      474.27      484.87     12.64 o 
   3   2  15       76.37       75.10      6.74 o 
   4   2  15       67.33       63.52      6.09 o 
  -6   3  15       77.43       74.31      4.03 o 
  -5   3  15       42.44       36.09      4.02 o 
  -4   3  15      174.53      174.30     14.27 o 
  -3   3  15      113.60      110.85      8.30 o 
  -2   3  15       12.27       10.34      2.94 o 
  -1   3  15       70.36       88.85      7.20 o 
   0   3  15        6.65        2.09      1.66 o 
   1   3  15       70.54       89.02      7.40 o 
   2   3  15       12.49       10.34      2.10 o 
   3   3  15      114.56      115.95      8.42 o 
  -6   4  15        4.21        3.44      1.20 o 
  -5   4  15       27.13       25.43      3.92 o 
  -4   4  15      118.75      114.76      5.44 o 
  -3   4  15       24.61       25.78      4.13 o 
  -2   4  15      149.86      151.22      9.60 o 
  -1   4  15      931.34      962.26     27.23 o 
   0   4  15        5.78        7.11      2.84 o 
   1   4  15      931.79      973.38     27.68 o 
   2   4  15      150.20      153.06      6.65 o 
   3   4  15       24.63       28.11      2.92 o 
  -6   5  15        6.96        5.22      1.76 o 
  -5   5  15      118.53      121.97      5.06 o 
  -4   5  15       32.03       30.12      2.77 o 
  -3   5  15       36.20       31.05      4.34 o 
  -2   5  15       43.68       47.69      4.78 o 
  -1   5  15      295.33      319.60     13.80 o 
   0   5  15       90.33      108.34      8.01 o 
   1   5  15      295.32      299.10      9.54 o 
   2   5  15       43.45       51.72      3.97 o 
   3   5  15       36.00       32.02      3.08 o 
  -5   6  15       39.44       36.20      3.59 o 
  -4   6  15       88.64       89.87      5.72 o 
  -3   6  15        4.14        1.33      1.59 o 
  -2   6  15       67.21       58.12      5.40 o 
  -1   6  15       54.76       51.93      5.35 o 
   0   6  15        1.94        0.98      2.06 o 
   1   6  15       53.72       53.20      3.99 o 
   2   6  15       66.13       60.88      4.18 o 
   3   6  15        4.24        1.98      1.91 o 
   4   6  15       88.67       86.09      6.05 o 
  -1   7  15       30.30       27.39      3.82 o 
   0   7  15        4.15        5.90      1.71 o 
   1   7  15       30.57       31.29      6.50 o 
   2   7  15       11.24        9.49      2.79 o 
   3   7  15       71.26       83.13      6.39 o 
   4   7  15        5.16        6.46      2.18 o 
  -3   8  15       10.91        7.81      2.23 o 
  -2   8  15       50.36       45.84      4.68 o 
  -1   8  15       31.00       24.97      3.69 o 
   0   8  15        3.31        0.34      1.90 o 
   1   8  15       31.25       33.09      4.23 o 
   2   8  15       49.95       56.53      5.40 o 
   3   8  15       11.04       13.66      2.84 o 
  -1   9  15       54.14       44.18      4.53 o 
   0   9  15        7.86        7.65      2.44 o 
   1   9  15       53.88       54.00      4.99 o 
   2   9  15       21.13       14.26      2.67 o 
   0   0  16       66.71      101.28      6.98 o 
   1   0  16      252.89      286.93      9.03 o 
   2   0  16      141.54      157.46      6.58 o 
   3   0  16      421.54      445.59     14.57 o 
   4   0  16       19.65       14.74      3.40 o 
   5   0  16       43.74       40.10      4.83 o 
   6   0  16        3.51        2.58      1.70 o 
  -6   1  16       49.24       44.38      4.38 o 
  -5   1  16      132.94      108.09      7.43 o 
  -4   1  16       31.57       32.62      4.56 o 
  -3   1  16       96.79      107.77      7.89 o 
  -2   1  16        5.44        4.31      1.87 o 
  -1   1  16       80.51       95.50      5.03 o 
   0   1  16        1.17        2.34      1.84 o 
   1   1  16       80.13       89.87      4.93 o 
   2   1  16        5.90        5.86      1.71 o 
   3   1  16       97.36      111.83      5.71 o 
   4   1  16       31.49       34.58      4.58 o 
   5   1  16      133.19      117.44      7.76 o 
   6   1  16       49.08       40.21      4.24 o 
  -6   2  16        3.90        2.85      1.50 o 
  -5   2  16       26.39       21.23      3.37 o 
  -4   2  16       59.15       51.52      5.37 o 
  -3   2  16       70.28       59.60      5.93 o 
  -2   2  16        2.31        4.57      2.26 o 
  -1   2  16       33.27       36.82      3.20 o 
   0   2  16      216.01      210.23      7.69 o 
   1   2  16       32.34       29.39      4.32 o 
   2   2  16        2.27        7.06      1.79 o 
   3   2  16       69.87       70.95      4.50 o 
   4   2  16       59.38       54.12      5.53 o 
   5   2  16       26.46       22.25      3.57 o 
   6   2  16        3.75        4.02      1.80 o 
  -5   3  16       13.68       13.38      2.75 o 
  -4   3  16       11.84       12.11      2.70 o 
  -3   3  16       39.77       33.86      4.45 o 
  -2   3  16      126.84      130.34      8.67 o 
  -1   3  16      193.64      217.82     11.13 o 
   0   3  16        0.00        0.71      2.04 o 
   1   3  16      194.46      224.62     11.57 o 
   2   3  16      125.69      149.46      6.21 o 
   3   3  16       39.28       37.03      3.22 o 
   4   3  16       11.91       12.50      2.87 o 
   5   3  16       13.23        5.58      2.21 o 
  -5   4  16       64.11       56.62      4.82 o 
  -4   4  16        7.62        8.82      2.51 o 
  -3   4  16      100.92      102.48      7.38 o 
  -2   4  16       48.76       41.67      3.44 o 
  -1   4  16       10.72        6.81      2.38 o 
   0   4  16        7.85        4.56      2.28 o 
   1   4  16       11.11        8.77      3.03 o 
   2   4  16       49.23       46.83      3.60 o 
   3   4  16      102.58       93.53      7.31 o 
   4   4  16        7.39       -0.67      1.53 o 
   5   4  16       63.25       56.87      4.91 o 
  -4   5  16       27.70       19.03      2.68 o 
  -3   5  16       11.06       10.46      2.27 o 
  -2   5  16       68.46       61.43      5.51 o 
  -1   5  16       39.37       41.66      4.75 o 
   0   5  16       20.22       25.74      4.05 o 
   1   5  16       39.01       42.97      3.48 o 
   2   5  16       69.70       68.79      4.26 o 
   3   5  16       10.69       14.58      2.82 o 
  -2   6  16        2.69        7.81      2.32 o 
  -1   6  16       24.37       25.11      3.72 o 
   0   6  16        5.16       10.74      2.00 o 
   1   6  16       24.21       24.09      3.81 o 
   2   6  16        2.85        1.95      1.72 o 
   3   6  16       50.26       44.61      4.39 o 
  -3   7  16       28.35       21.37      3.11 o 
  -2   7  16       69.71       64.77      5.39 o 
  -1   7  16        0.99       -0.54      1.12 o 
   0   7  16      119.18      117.52      5.26 o 
   1   7  16        0.96        0.14      1.60 o 
   2   7  16       70.02       69.37      5.54 o 
  -1   8  16       52.27       56.80      4.88 o 
   0   8  16       57.03       54.07      4.81 o 
   1   8  16       52.43       55.88      4.92 o 
   1   0  17       16.28       17.28      2.26 o 
   2   0  17        5.90       -0.40      3.33 o 
   3   0  17       38.19       36.30      2.99 o 
   4   0  17      124.88      117.29      7.48 o 
   5   0  17       25.11       19.28      2.80 o 
  -5   1  17       24.32       20.40      2.91 o 
  -4   1  17      102.43      108.73      7.15 o 
  -3   1  17       17.16       18.09      3.23 o 
  -2   1  17        9.15       13.13      3.11 o 
  -1   1  17       15.66       18.52      2.19 o 
   0   1  17       28.80       24.50      3.89 o 
   1   1  17       15.72       16.50      3.44 o 
   2   1  17        9.43       11.22      1.93 o 
   3   1  17       17.98       19.52      2.36 o 
   4   1  17      101.75      103.55      6.89 o 
   5   1  17       24.14       17.84      2.83 o 
  -4   2  17        3.54        1.77      1.34 o 
  -3   2  17        7.50        5.12      2.17 o 
  -2   2  17        3.82        4.13      1.89 o 
  -1   2  17        3.52        7.53      1.78 o 
   0   2  17        3.28        0.05      2.04 o 
   1   2  17        3.47        4.87      2.41 o 
   2   2  17        3.95        8.95      3.84 o 
   3   2  17        7.67        7.16      1.66 o 
   4   2  17        3.57        1.24      1.68 o 
  -4   3  17        9.84        8.65      2.29 o 
  -3   3  17       53.67       57.18      5.26 o 
  -2   3  17        6.61        3.13      1.32 o 
  -1   3  17       37.99       50.06      5.11 o 
   0   3  17       96.48       94.56      7.12 o 
   1   3  17       38.32       38.18      3.13 o 
   2   3  17        6.61        5.25      2.12 o 
   3   3  17       53.38       47.79      4.41 o 
   4   3  17       10.15       10.01      2.15 o 
  -4   4  17       96.53       97.05      6.21 o 
  -3   4  17        9.26        5.67      1.95 o 
  -2   4  17       13.79       15.56      2.97 o 
  -1   4  17       29.47       29.68      3.91 o 
   0   4  17        8.07        6.58      2.21 o 
   1   4  17       29.26       33.24      2.95 o 
   2   4  17       13.70       14.61      2.07 o 
  -2   5  17       15.94       13.09      2.40 o 
  -1   5  17        0.24        0.35      1.71 o 
   0   5  17      206.81      224.07      7.42 o 
   1   5  17        0.24        1.18      1.25 o 
   2   5  17       16.07       14.96      2.67 o 
  -2   6  17       73.22       61.89      5.01 o 
  -1   6  17        1.27        1.15      1.78 o 
   0   6  17       28.31       26.83      3.76 o 
   1   6  17        1.20        0.89      1.61 o 
   0   0  18      217.09      247.53     10.89 o 
   1   0  18      182.84      186.70      6.56 o 
   2   0  18       32.95       41.01      3.03 o 
   3   0  18      108.27      130.10      7.15 o 
  -3   1  18       48.33       59.08      4.83 o 
  -2   1  18       25.90       29.11      3.55 o 
  -1   1  18       32.24       28.55      3.23 o 
   0   1  18       13.38       10.85      1.85 o 
   1   1  18       32.74       33.82      2.79 o 
   2   1  18       26.17       33.89      4.14 o 
  -3   2  18       15.29       13.62      1.73 o 
  -2   2  18        4.96        5.98      1.96 o 
  -1   2  18       56.88       64.13      5.47 o 
   0   2  18       48.80       65.87      3.75 o 
   1   2  18       56.38       60.61      3.64 o 
   2   2  18        5.05        6.39      2.10 o 
  -2   3  18        2.32       -0.69      1.55 o 
  -1   3  18        2.73        1.83      1.61 o 
   0   3  18       11.19       11.96      2.34 o 
   1   3  18        2.73        3.70      1.75 o 
   2   3  18        2.34        5.32      2.14 o 
  -1   4  18       19.49       21.65      3.17 o 
   0   4  18        0.14        1.56      1.83 o 
   1   4  18       19.55       18.64      3.02 o 
                                                 
